# Supplementary material for: Novel Gene-Based Analysis of ASD GWAS: Insight Into the Biological Role of Associated Genes
Source: Front Genet. 2019 Aug 9;10:733. doi: 10.3389/fgene.2019.00733 (PMC6696953; doi:10.3389/fgene.2019.00733)
Supplement: Supplementary file 1 [file Table_1.xls]

## Sheet: iPSYCH-PGC_ASD_Nov2017col3.genebased.sum.genescores
chromosome	start	end	strand	gene_id	gene_symbol	numSnps	pvalue
chr20	21283941	21370463	+	22803	XRN2	271	3.52863e-09
chr20	21376004	21378047	-	644524	NKX2-4	143	9.50868e-09
chr20	21106623	21227258	+	55857	PLK1S1	287	4.68346e-08
chr5	113698015	113832197	+	3781	KCNN2	540	3.88783e-07
chr20	21491659	21494664	-	4821	NKX2-2	166	7.77738e-07
chr17	43716340	43723595	+	147081	CRHR1-IT1	26	1.68587e-06
chr8	10530146	10558103	+	203076	C8orf74	314	1.77349e-06
chr17	43677490	43679748	-	644172	LOC644172	24	2.15004e-06
chr17	44372496	44415160	+	9884	LRRC37A	48	2.64122e-06
chr17	44363861	44657088	-	51326	ARL17A	64	2.81848e-06
chr17	44270938	44274089	+	644246	KANSL1-AS1	46	2.83737e-06
chr17	44107281	44302740	-	284058	KANSL1	153	3.07137e-06
chr17	43973148	43976164	+	100130148	MAPT-IT1	50	3.68525e-06
chr8	10581277	10697299	-	83595	SOX7	752	4.83948e-06
chr17	43971747	44105699	+	4137	MAPT	100	4.86493e-06
chr17	43697709	43913194	+	1394	CRHR1	275	5.45375e-06
chr17	43920721	43972879	-	100128977	MAPT-AS1	224	6.13591e-06
chr17	44076615	44077060	+	246744	STH	37	6.26963e-06
chr17	43922255	43924438	+	162540	SPPL2C	193	6.5748e-06
chr8	10622883	10697299	-	54984	PINX1	684	7.77672e-06
chr8	8641998	8751131	-	9258	MFHAS1	853	7.81138e-06
chr20	14864898	14910161	-	100379174	MACROD2-AS1	391	1.02419e-05
chr17	44590075	44633014	+	474170	LRRC37A2	5	1.31335e-05
chr17	44668034	44834828	+	4905	NSF	100	2.02392e-05
chr8	10682882	10682953	-	100302166	MIR1322	429	2.03251e-05
chr11	131240370	132206716	+	50863	NTM	2560	2.19971e-05
chr8	11278972	11324276	-	83648	FAM167A	557	2.31043e-05
chr8	11225910	11296166	+	83656	C8orf12	622	2.53888e-05
chr8	8860313	8890849	+	90459	ERI1	504	3.0975e-05
chr17	43578683	43597889	-	55073	LRRC37A4P	47	3.59663e-05
chr8	11351520	11422108	+	640	BLK	582	3.7725e-05
chr8	8993763	9009152	-	79660	PPP1R3B	287	3.8682e-05
chr2	215374905	215401613	+	100885780	VWC2L-IT1	304	4.02094e-05
chr8	10753656	11058875	-	286046	XKR6	1087	4.51861e-05
chr17	44839871	44896126	-	7473	WNT3	167	4.70059e-05
chr2	215276460	215440653	+	402117	VWC2L	581	5.74833e-05
chr8	11197145	11225961	+	157739	TDH	384	5.76905e-05
chr8	11434043	11438850	+	83655	LINC00208	319	5.99023e-05
chr2	202153146	202222121	-	130540	ALS2CR12	332	7.39834e-05
chr2	159313475	159537940	+	8502	PKP4	963	8.3604e-05
chr3	157813799	157823952	-	6474	SHOX2	224	8.38849e-05
chr17	43513265	43568146	-	9842	PLEKHM1	70	9.11458e-05
chr2	63815742	63834330	+	4190	MDH1	160	9.27003e-05
chr2	202241929	202316319	-	66008	TRAK2	237	9.77918e-05
chr8	11188494	11189695	+	83650	SLC35G5	302	9.8919e-05
chr8	10463859	10512617	-	94137	RP1L1	408	0.000100835
chr8	8905954	8906028	+	100616350	MIR4660	353	0.000114301
chr2	239969863	240323346	-	9759	HDAC4	1258	0.000116226
chr3	190930321	190967910	+	344901	OSTN	502	0.000120664
chr8	9911829	10286401	+	4482	MSRA	1543	0.000153848
chr17	2310274	2318730	-	284009	LOC284009	205	0.000154513
chr2	63348534	63815867	-	51057	WDPCP	889	0.000171822
chr4	103552642	103682151	-	4126	MANBA	358	0.000197696
chr3	157827840	158262624	+	51319	RSRC1	1438	0.00020502
chr6	50786438	50815326	+	7021	TFAP2B	285	0.000208389
chr8	11141999	11185654	+	66036	MTMR9	420	0.000228852
chr7	104755715	105039798	-	6733	SRPK2	605	0.00024364
chr17	2287353	2304258	-	4335	MNT	256	0.000262983
chr6	29795612	29976954	+	3136	HLA-H	357	0.00027839
chr6	29794755	29977733	+	3135	HLA-G	358	0.000280362
chr6	29892368	29893428	-	80868	HCG4B	233	0.000293707
chr17	43471267	43511112	-	201176	ARHGAP27	55	0.000293993
chr6	29942891	29946177	+	10255	HCG9	142	0.00031212
chr1	99127235	99226056	+	51375	SNX7	426	0.000324545
chr4	105389462	105416058	-	80319	CXXC4	138	0.000327836
chr16	72088507	72094955	+	3240	HP	206	0.000332385
chr11	102706527	102714342	-	4314	MMP3	301	0.000341967
chr4	41992522	42089551	+	10463	SLC30A9	385	0.00034604
chr10	105213143	105218648	-	255022	CALHM1	155	0.000363613
chr16	72097124	72111145	+	3250	HPR	231	0.00036652
chr17	65821779	65980494	+	2186	BPTF	403	0.000369357
chr14	37147125	37641865	-	89874	SLC25A21	1241	0.000371531
chr2	170684017	170940639	+	130507	UBR3	1119	0.000373291
chr6	29857104	29977733	+	3137	HLA-J	295	0.00037765
chr1	159165774	159172212	-	100131825	LOC100131825	184	0.00037981
chr17	65987216	65989765	-	284018	C17orf58	136	0.000389284
chr8	82711817	82754521	-	64089	SNX16	461	0.000390854
chr9	99518146	99540338	-	22869	ZNF510	38	0.000425633
chr6	29910246	29913661	+	3105	HLA-A	184	0.000426029
chr1	159141376	159172932	+	57863	CADM3	215	0.000431896
chr15	74418713	74421619	-	283731	LOC283731	45	0.000433867
chr1	159173802	159176290	+	2532	DARC	193	0.000445777
chr16	72127614	72146811	+	9785	DHX38	237	0.000447113
chr15	74421714	74429143	+	57611	ISLR2	60	0.000454632
chr4	2743386	2758103	-	79155	TNIP2	283	0.000468208
chr6	142623055	142767403	+	57211	GPR126	248	0.000469348
chr10	105232560	105238997	-	119395	CALHM3	178	0.000473149
chr4	41983712	41988484	+	285429	DCAF4L1	187	0.000477693
chr10	105206542	105212658	-	51063	CALHM2	146	0.00049375
chr8	53446596	53478021	-	389658	FAM150A	243	0.000497809
chr17	66031847	66042970	+	3838	KPNA2	175	0.000499095
chr11	102654406	102707497	+	100288077	WTAPP1	413	0.000504007
chr21	34915349	34949812	+	6651	SON	125	0.000510206
chr11	102733463	102745764	-	4321	MMP12	273	0.00051873
chr8	53023391	53322439	-	9705	ST18	654	0.000523308
chr2	202316391	202345574	+	55437	STRADB	160	0.000535276
chr11	128761312	128787951	+	3762	KCNJ5	293	0.000550521
chr7	128577768	128590088	+	3663	IRF5	196	0.000553195
chr16	72072000	72128215	-	54957	TXNL4B	351	0.000555916
chr15	67547137	67794142	+	64799	IQCH	530	0.000585496
chr7	128594233	128695227	-	23534	TNPO3	478	0.000590643
chr17	2319347	2415200	-	79066	METTL16	425	0.000592989
chr4	42112869	42154895	-	389206	BEND4	283	0.000626243
chr7	112756772	112758637	-	401397	LOC401397	180	0.000626642
chr3	49235860	49295537	+	339834	CCDC36	151	0.000629786
chr3	44283377	44373590	+	375337	TOPAZ1	349	0.000631548
chr8	102698769	103137135	-	83988	NCALD	1105	0.000631896
chr3	52847005	52864717	-	3700	ITIH4	195	0.00065183
chr4	101107026	101111655	-	115265	DDIT4L	334	0.000657864
chr18	24445271	24770658	+	147429	AQP4-AS1	943	0.000665594
chr2	240115026	240117153	-	85009	MGC16025	332	0.000673427
chr16	72152995	72206349	-	83449	PMFBP1	305	0.000675581
chr1	202830881	202844369	+	148709	LOC148709	194	0.000680478
chr3	52863875	52869318	-	389125	MUSTN1	192	0.000692333
chr4	109459345	109541613	-	285456	RPL34-AS1	439	0.000693929
chr15	67358194	67487533	+	4088	SMAD3	505	0.000703261
chr3	52828783	52843025	+	3699	ITIH3	178	0.000708097
chr14	74872595	74892805	-	646658	SYNDIG1L	166	0.000721432
chr4	37962055	37962631	+	10744	PTTG2	287	0.000724379
chr18	24495594	24765302	-	83539	CHST9	833	0.000726218
chr11	128769459	128776126	-	219833	C11orf45	261	0.000729458
chr1	147013181	147098015	+	607	BCL9	279	0.000732702
chr5	127593600	127873916	-	2201	FBN2	901	0.000734577
chr4	41937136	41962824	+	55161	TMEM33	152	0.000803446
chr8	8559665	8561617	+	137075	CLDN23	477	0.000813277
chr12	118501397	118541810	-	54621	VSIG10	318	0.000817065
chr5	54455983	54463129	+	493869	GPX8	244	0.000818318
chr9	99488102	99489749	+	441455	LOC441455	73	0.000827708
chr10	124221040	124274424	+	5654	HTRA1	432	0.000836929
chr16	84328400	84363450	+	58189	WFDC1	692	0.000844379
chr2	233470766	233547491	+	80303	EFHD1	434	0.000852818
chr3	49306029	49314508	-	375341	C3orf62	101	0.00086948
chr3	49311552	49311619	+	100422952	MIR4271	94	0.000877768
chr6	98472406	98472495	+	100302164	MIR2113	155	0.000880567
chr1	202847409	202858385	-	5877	RABIF	191	0.000881244
chr3	52870771	52931597	-	375346	TMEM110	280	0.000906818
chr3	52867130	52931597	-	100526772	TMEM110-MUSTN1	286	0.00091035
chr7	5013615	5037800	+	441191	RNF216P1	481	0.000931257
chr21	34876237	34915198	-	2618	GART	193	0.000932243
chr3	52811601	52826084	+	3697	ITIH1	178	0.000932657
chr8	125487007	125500859	+	11236	RNF139	185	0.000954555
chr1	225589203	225616557	-	3930	LBR	297	0.000966905
chr9	119187503	120177317	-	23245	ASTN2	2631	0.000973924
chr5	54466359	54466450	-	554213	MIR449A	247	0.000979609
chr9	104296132	104325626	+	56254	RNF20	281	0.000984247
chr5	54466473	54466570	-	693123	MIR449B	248	0.000990795
chr9	99403532	99417599	-	195827	AAED1	59	0.00100227
chr2	1635658	1748291	-	7837	PXDN	691	0.00100751
chr3	44379610	44450940	+	285343	TCAIM	265	0.00100833
chr18	55711609	56068772	+	23327	NEDD4L	1178	0.00102468
chr3	49215068	49229291	-	646498	LOC646498	111	0.00103962
chr8	38268655	38326352	-	2260	FGFR1	220	0.00105329
chr16	29789560	29792969	+	653808	ZG16	80	0.00105569
chr7	71244475	71912136	-	83698	CALN1	1823	0.00105741
chr5	77656338	77776562	+	9522	SCAMP1	464	0.00106087
chr5	54468089	54468181	-	100313923	MIR449C	247	0.00106772
chr13	19582398	19586774	+	348021	LINC00442	330	0.00110184
chr8	11653081	11696818	+	2222	FDFT1	657	0.00112088
chr16	29802033	29816706	+	3835	KIF22	76	0.00112111
chr3	49209017	49213919	+	200942	KLHDC8B	96	0.00117058
chr3	49199967	49203785	-	64925	CCDC71	91	0.00117703
chr11	128804626	128813294	-	63970	TP53AIP1	237	0.00119663
chr10	26727265	26856732	+	54518	APBB1IP	641	0.00123829
chr12	128778636	128778723	+	100500817	MIR3612	339	0.00123994
chr2	202098165	202152434	+	841	CASP8	229	0.00124267
chr1	202860229	202897727	-	59349	KLHL12	236	0.00127116
chr4	2597827	2734302	+	8603	FAM193A	339	0.00127521
chr21	34961647	35014160	-	9946	CRYZL1	113	0.00129049
chr1	52816264	52831877	-	200014	CC2D1B	72	0.0013384
chr8	38846326	38854041	-	83877	TM2D2	204	0.00135252
chr11	128834954	129062093	-	9743	ARHGAP32	645	0.00135997
chr14	37641230	37642998	+	100129794	SLC25A21-AS1	114	0.00136371
chr16	8985950	9057341	-	7874	USP7	454	0.00136506
chr1	146714290	146767447	+	9557	CHD1L	506	0.00136705
chr8	38831667	38846181	+	203100	HTRA4	221	0.00137169
chr12	58213709	58240747	-	10106	CTDSP2	140	0.0013719
chr10	106400858	107024993	+	22986	SORCS3	1777	0.00139438
chr8	38758752	38831430	+	59339	PLEKHA2	352	0.00139985
chr3	52558384	52569093	-	64943	NT5DC2	141	0.00140758
chr15	85174690	85185694	+	54581	SCAND2P	186	0.00144587
chr14	21108854	21109850	-	341799	OR6S1	344	0.0014753
chr14	53196882	53241705	+	6815	STYX	204	0.00149541
chr10	104153866	104162286	+	4791	NFKB2	109	0.00152542
chr6	29759099	29765584	+	554223	LOC554223	86	0.00153325
chr15	85186011	85197524	-	84942	WDR73	197	0.00153515
chr7	6414125	6443598	+	5879	RAC1	324	0.00153808
chr15	85359910	85416713	+	57538	ALPK3	409	0.00154512
chr15	67695948	67814182	-	100506686	IQCH-AS1	336	0.00156065
chr4	2794749	2842823	+	6452	SH3BP2	312	0.0015699
chr9	78505559	78977255	+	5125	PCSK5	1619	0.0015903
chr2	79312148	79315150	-	5968	REG1B	309	0.00161506
chr6	29718583	29718925	-	340198	IFITM4P	140	0.00162723
chr3	52570620	52574586	+	440957	SMIM4	133	0.00164109
chr13	44720605	44732358	-	100874377	SMIM2-IT1	135	0.00164281
chr15	85198359	85201802	-	4828	NMB	184	0.00165215
chr8	116962735	117337297	-	100859921	LINC00536	564	0.00165424
chr3	49314576	49377536	-	7375	USP4	172	0.00166424
chr7	6448746	6523849	-	221955	DAGLB	421	0.00167452
chr3	49190291	49191834	-	22973	LAMB2P1	83	0.00167913
chr3	49158546	49170599	-	3913	LAMB2	90	0.00168992
chr1	147119167	147142634	-	51205	ACP6	205	0.00170063
chr5	87491022	87564665	-	153396	TMEM161B	206	0.00171375
chr9	99671356	99672737	+	441454	LOC441454	17	0.00171446
chr7	105096959	105162685	-	54517	PUS7	456	0.00172349
chr3	71003864	71633140	-	27086	FOXP1	1188	0.00175989
chr12	1769480	1769546	-	100500816	MIR3649	231	0.00176931
chr20	23026269	23030301	-	7056	THBD	230	0.0017781
chr10	18429605	18830688	+	783	CACNB2	1511	0.00178023
chr4	103717132	103790032	-	7323	UBE2D3	280	0.00178315
chr5	54515424	54523143	-	345643	MCIDAS	236	0.00178675
chr14	53241910	53258386	-	64841	GNPNAT1	152	0.00179382
chr4	71296208	71348714	+	4589	MUC7	713	0.00180284
chr7	102277194	102312176	-	246721	POLR2J2	60	0.00181541
chr17	74730196	74733493	-	6427	SRSF2	154	0.0018191
chr1	52838500	52870143	-	4998	ORC1	103	0.00181971
chr2	231033644	231090444	-	3431	SP110	576	0.00183303
chr3	52744795	52804965	-	6787	NEK4	218	0.0018346
chr5	54408798	54469005	-	166979	CDC20B	321	0.00183538
chr4	103790134	103813963	+	493856	CISD2	211	0.00183828
chr6	29694377	29716826	-	285830	HLA-F-AS1	191	0.00184198
chr7	128695276	128697293	+	286016	TPI1P2	298	0.00184472
chr20	23016056	23017314	+	6754	SSTR4	231	0.00185168
chr21	40714240	40721047	-	3150	HMGN1	299	0.00185887
chr14	57936594	57960576	-	55195	C14orf105	220	0.00186465
chr7	4931875	4998844	-	221938	MMD2	549	0.00186789
chr14	57857270	57879466	+	122830	NAA30	85	0.00189799
chr9	99579272	99637856	-	158431	ZNF782	25	0.00190659
chr15	74466086	74469212	+	3671	ISLR	128	0.0019067
chr8	11534467	11617509	+	2626	GATA4	638	0.00190953
chr2	10923516	10978103	-	10130	PDIA6	709	0.00192834
chr13	114239002	114295788	+	7027	TFDP1	245	0.0019307
chr6	29691116	29706966	+	3134	HLA-F	188	0.00194556
chr3	39371196	39375171	+	1237	CCR8	201	0.00195034
chr3	183814851	183824783	+	285242	HTR3E	234	0.0019519
chr17	74722911	74729962	+	124512	METTL23	160	0.00197837
chr14	52734430	52743442	+	5729	PTGDR	252	0.00199203
chr8	8086091	8102387	+	286042	FAM86B3P	166	0.00199543
chr17	74732531	74732630	-	693221	MIR636	146	0.00204056
chr15	85212767	85259691	-	23478	SEC11A	264	0.00204191
chr21	34860237	34864023	-	54943	DNAJC28	218	0.0020464
chr1	38674705	38680439	-	339442	LOC339442	206	0.00206274
chr3	52579367	52719866	-	55193	PBRM1	331	0.00207261
chr3	52529355	52558511	+	23166	STAB1	171	0.00207583
chr14	53173895	53194716	+	5706	PSMC6	188	0.00209612
chr3	169755734	169803183	+	26996	GPR160	256	0.00210014
chr1	202794328	202795421	+	641515	LOC641515	165	0.00212236
chr5	271735	315089	+	10016	PDCD6	606	0.00221419
chr1	25664788	25688852	+	23585	TMEM50A	77	0.0022177
chr1	245318286	245866428	+	55083	KIF26B	1853	0.00222927
chr10	104162373	104179691	-	5662	PSD	151	0.00224594
chr3	52728503	52740048	-	55830	GLT8D1	150	0.00229019
chr22	38082343	38172563	+	11078	TRIOBP	386	0.00229943
chr15	74471807	74502046	-	64220	STRA6	190	0.00230118
chr3	127771211	127790526	+	29927	SEC61A1	276	0.00230662
chr6	16299342	16761721	-	6310	ATXN1	1089	0.00230874
chr15	85144248	85166947	+	54993	ZSCAN2	225	0.00231633
chr7	74379082	74438803	+	389523	GATSL1	25	0.00231641
chr3	52723255	52723331	+	692089	SNORD19	140	0.00232282
chr5	218355	256814	+	6389	SDHA	668	0.00232771
chr3	169684579	169716161	+	7095	SEC62	248	0.00232843
chr3	52739856	52742197	+	28972	SPCS1	135	0.00233855
chr3	52724753	52724846	+	100113381	SNORD19B	140	0.0023403
chr3	52726751	52726828	+	692109	SNORD69	136	0.00234361
chr12	118573869	118583390	+	5037	PEBP1	181	0.0023691
chr3	52719935	52728510	+	26354	GNL3	152	0.00239022
chr15	43699411	43802707	-	7158	TP53BP1	290	0.00239826
chr16	72816785	73092534	-	463	ZFHX3	546	0.00243171
chr9	130965662	131017527	+	1759	DNM1	234	0.00244824
chr1	23907984	23967056	+	259283	MDS2	259	0.00246373
chr5	204874	218297	-	133957	CCDC127	564	0.00249552
chr6	29758807	29760850	-	54435	HCG4	79	0.00250591
chr3	48725435	48754920	-	51447	IP6K2	128	0.00250772
chr14	63173944	63568584	-	27133	KCNH5	1023	0.00251838
chr15	85291817	85349663	+	9640	ZNF592	290	0.00252764
chr4	7312176	7312251	+	100616471	MIR4798	390	0.00253572
chr3	49145478	49158371	-	10869	USP19	80	0.00255116
chr1	111489811	111506566	-	55791	LRIF1	268	0.00257189
chr7	150845675	150864867	-	2636	GBX1	209	0.0025799
chr9	130922538	130926207	+	79095	C9orf16	129	0.00259992
chr1	52870218	52883992	+	84950	PRPF38A	92	0.00260163
chr3	48681626	48681713	-	100616112	MIR4793	76	0.00266
chr4	152330397	152584784	+	729830	FAM160A1	663	0.00266057
chr12	58218391	58218475	-	407016	MIR26A2	99	0.00266593
chr15	75081012	75081098	-	100616183	MIR4513	135	0.00267004
chr7	139877060	139879440	+	100134229	LOC100134229	193	0.00267162
chr3	48711277	48723334	-	51517	NCKIPSD	132	0.00268798
chr22	26565439	26779563	+	23544	SEZ6L	794	0.00269634
chr4	103806204	103940896	-	150159	SLC9B1	348	0.00270997
chr15	62144589	62352664	-	54832	VPS13C	639	0.00271707
chr3	48662830	48709981	-	1951	CELSR3	118	0.00272716
chr9	130928343	130966662	-	25792	CIZ1	193	0.00272868
chr4	90816002	90875780	+	22915	MMRN1	296	0.00274714
chr15	43663312	43698240	+	27229	TUBGCP4	219	0.00275779
chr22	38201113	38203443	+	3005	H1F0	157	0.00277747
chr6	127759550	127840500	-	387104	SOGA3	450	0.00278304
chr17	74466974	74497509	-	79651	RHBDF2	289	0.00278374
chr22	38203911	38213183	+	23464	GCAT	158	0.00280651
chr3	47892179	48130769	-	4134	MAP4	243	0.00280834
chr2	233415356	233448349	+	9470	EIF4E2	362	0.0028486
chr16	72042642	72059316	+	1723	DHODH	343	0.00284984
chr7	128502504	128550773	-	375616	KCP	246	0.00286422
chr4	103422485	103538459	+	4790	NFKB1	409	0.00287506
chr14	37667117	38020464	+	145282	MIPOL1	504	0.00287941
chr22	38219388	38221502	+	8484	GALR3	138	0.00289352
chr2	159027868	159313265	-	130940	CCDC148	1098	0.00290078
chr22	28315363	28404267	+	284900	TTC28-AS1	285	0.00290984
chr15	67493012	67547536	-	79719	AAGAB	284	0.00291165
chr7	140705960	140714781	-	51650	MRPS33	193	0.00292769
chr9	130911731	130915734	+	3934	LCN2	118	0.00293581
chr15	75105152	75119208	+	79748	LMAN1L	143	0.00293943
chr18	13825542	13826861	+	4161	MC5R	310	0.00294921
chr9	104237607	104249475	-	84302	TMEM246	260	0.00295881
chr10	104178978	104182893	+	79176	FBXL15	149	0.00296034
chr10	105156411	105206019	+	22984	PDCD11	171	0.00300694
chr5	191625	195468	+	389257	LRRC14B	482	0.00300926
chr22	18463633	18463727	-	693233	MIR648	366	0.00303432
chr1	25688739	25756683	-	6006	RHCE	150	0.00304041
chr15	75117816	75124136	+	594855	CPLX3	132	0.00304848
chr15	63413998	63434260	+	114294	LACTB	301	0.00310392
chr15	62359175	62363116	+	145741	C2CD4A	270	0.00311177
chr17	65066553	65241319	-	9931	HELZ	339	0.00313312
chr15	75128458	75135552	-	25989	ULK3	137	0.00316402
chr4	152591808	152682175	-	5188	PET112	349	0.00317201
chr3	48663155	48672926	-	65010	SLC26A6	67	0.00317444
chr17	74708913	74722881	-	23210	JMJD6	184	0.0031798
chr11	33563876	33695646	+	25758	KIAA1549L	377	0.00320215
chr3	194308401	194354418	-	93109	TMEM44	622	0.00321381
chr14	77292724	77336645	+	145497	C14orf166B	326	0.00322729
chr7	5229834	5273486	+	26100	WIPI2	557	0.00323232
chr21	40687632	40695144	+	100874093	BRWD1-AS1	333	0.0032615
chr8	11851488	11853760	-	613211	DEFB134	381	0.00327038
chr20	62704534	62711324	-	10287	RGS19	228	0.0032817
chr1	109234931	109244422	+	55119	PRPF38B	118	0.00329262
chr12	118470491	118498951	-	55884	WSB2	310	0.00331934
chr7	112720467	112727833	-	54329	GPR85	236	0.00333824
chr1	149900542	149908791	-	10903	MTMR11	120	0.00334263
chr12	121837885	121862155	+	80196	RNF34	249	0.00334773
chr21	34804792	34852316	-	757	TMEM50B	307	0.00338448
chr15	75074424	75095539	+	1445	CSK	166	0.0033879
chr6	89790428	89794879	+	10957	PNRC1	264	0.00341782
chr10	105253734	105352309	+	9148	NEURL	390	0.00342067
chr5	54526980	54529508	-	10309	CCNO	217	0.00342682
chr8	125500734	125551329	-	83940	TATDN1	336	0.00344787
chr20	62714732	62715712	-	198437	C20orf201	208	0.00345179
chr17	74449432	74466199	+	15	AANAT	259	0.00345505
chr22	17597188	17602257	-	27439	CECR6	261	0.00349359
chr1	149874871	149889434	-	9900	SV2A	105	0.00350305
chr8	10383055	10411676	+	203074	PRSS55	583	0.00352229
chr1	149895208	149900144	-	10262	SF3B4	113	0.00352375
chr12	51454987	51477454	-	81566	CSRNP2	255	0.00356976
chr1	149754244	149783928	-	440689	HIST2H2BF	39	0.00358317
chr1	149784779	149785236	-	653604	HIST2H3D	39	0.00358317
chr19	56879467	56891196	+	147947	ZNF542	207	0.0036005
chr6	139693391	139695787	-	10370	CITED2	206	0.00363073
chr15	43650369	43662258	-	146050	ZSCAN29	173	0.00363492
chr2	10861774	10925236	+	245973	ATP6V1C2	583	0.0036399
chr1	149856009	149858232	-	8349	HIST2H2BE	88	0.003654
chr1	149858524	149858961	+	8338	HIST2H2AC	88	0.003654
chr1	149859018	149859466	-	317772	HIST2H2AB	88	0.003654
chr8	125463047	125465266	+	55039	TRMT12	270	0.00365586
chr1	45976706	45988562	-	5052	PRDX1	217	0.00367922
chr9	99631181	99634510	+	100132781	LOC100132781	22	0.00371511
chr8	8175257	8239257	-	157285	SGK223	467	0.00373216
chr12	51487538	51566926	-	7024	TFCP2	387	0.00373462
chr7	131808090	132333447	-	91584	PLXNA4	1277	0.00373601
chr6	158422138	158423415	+	100874300	SYNJ2-IT1	261	0.00373635
chr1	52607765	52812358	+	9372	ZFYVE9	221	0.00374202
chr1	146853913	146989699	-	100289211	LINC00624	555	0.00375005
chr2	171034654	171511674	+	140469	MYO3B	1576	0.00375583
chr1	45965855	45976739	+	25974	MMACHC	224	0.00376869
chr8	82644687	82671748	+	92421	CHMP4C	296	0.00376891
chr8	94767071	94830347	+	91147	TMEM67	147	0.00384599
chr12	121746047	121792012	-	51433	ANAPC5	206	0.00384987
chr15	43809805	43823818	+	4130	MAP1A	115	0.00387243
chr5	160715435	160975130	-	2561	GABRB2	690	0.00387382
chr22	30855215	30868034	-	266629	SEC14L3	282	0.00389975
chr1	149871154	149872348	+	51027	BOLA1	87	0.00395051
chr12	121866899	122018920	-	84678	KDM2B	372	0.00403374
chr1	149912231	149982686	-	56957	OTUD7B	239	0.004048
chr7	5023301	5112854	+	100533952	RBAK-RBAKDN	708	0.0040676
chr3	38589552	38691164	-	6331	SCN5A	416	0.0040804
chr1	149804220	149832725	+	8370	HIST2H4A	83	0.00409457
chr1	149754249	149764074	+	2209	FCGR1A	32	0.00410721
chr6	50681256	50740746	+	83741	TFAP2D	226	0.00411617
chr15	75136072	75165670	-	10066	SCAMP2	163	0.00411795
chr17	43238263	43247406	+	124790	HEXIM2	181	0.00411924
chr4	1205227	1242908	-	1487	CTBP1	321	0.0041588
chr19	29777917	30016659	-	284395	LOC284395	1176	0.00417671
chr17	74523429	74533987	-	114757	CYGB	318	0.00419761
chr3	194361516	194393206	-	55341	LSG1	532	0.00419829
chr6	26107639	26108364	-	3010	HIST1H1T	241	0.00422165
chr8	38020838	38034248	-	27257	LSM1	82	0.00422166
chr15	43825659	43882451	-	9677	PPIP5K1	140	0.00422714
chr8	38034105	38070819	+	9530	BAG4	103	0.00422875
chr21	40685860	40686888	-	257357	BRWD1-IT2	316	0.00424342
chr6	142847591	142959026	-	153910	LOC153910	323	0.00425127
chr13	46529804	46626894	-	23091	ZC3H13	440	0.00425859
chr15	63445538	63449741	-	51065	RPS27L	229	0.00426368
chr22	30877276	30877743	-	376844	SDC4P	261	0.00427561
chr22	30805175	30825041	+	51537	MTFP1	293	0.00427675
chr12	51442081	51454207	+	25875	LETMD1	245	0.00430657
chr8	11627171	11644854	+	252969	NEIL2	530	0.00431596
chr10	88728187	88730666	+	10974	ADIRF	239	0.00432912
chr7	2577443	2595392	-	221927	BRAT1	381	0.00433097
chr5	77781037	77944648	-	10184	LHFPL2	474	0.00433576
chr13	67399300	67489163	+	100874064	PCDH9-AS2	248	0.00434209
chr8	38000217	38008600	-	6770	STAR	73	0.00434217
chr22	38226861	38240353	-	129138	ANKRD54	140	0.00434656
chr4	1243227	1246795	+	92070	CTBP1-AS1	253	0.00435134
chr5	87564698	87732491	+	100505894	TMEM161B-AS1	298	0.00435265
chr17	2240805	2284348	+	9905	SGSM2	315	0.00437079
chr15	67813521	67819641	+	145853	C15orf61	212	0.0044204
chr5	81267843	81551216	+	83734	ATG10	458	0.00442931
chr7	102220092	102389144	-	10156	RASA4	207	0.004472
chr15	75041183	75048941	+	1544	CYP1A2	122	0.00447706
chr6	29640168	29644931	-	346171	ZFP57	133	0.00456249
chr7	102191678	102301847	+	100310812	SPDYE2B	40	0.00456267
chr14	21058239	21058982	-	493901	RNASE12	393	0.00459374
chr7	44866487	44887725	-	94239	H2AFV	241	0.00459734
chr6	26104175	26104565	+	8364	HIST1H4C	246	0.00460563
chr7	157647276	157658782	+	100506585	LOC100506585	247	0.00461218
chr8	38089008	38120287	+	23259	DDHD2	114	0.0046275
chr1	25943958	26111258	+	57134	MAN1C1	338	0.00464697
chr6	26087508	26095469	+	3077	HFE	279	0.00466603
chr6	133409218	133427717	+	285735	LINC00326	165	0.00469102
chr9	119449580	119463579	+	22954	TRIM32	257	0.00471254
chr17	5019732	5078324	+	9098	USP6	327	0.0047262
chr3	158288952	158324249	+	4291	MLF1	421	0.00473152
chr2	174771186	174830430	-	6670	SP3	345	0.00473332
chr6	26123694	26124132	-	8347	HIST1H2BC	220	0.00473696
chr6	26124372	26124918	+	8334	HIST1H2AC	220	0.00473696
chr6	11538459	11583757	+	100113407	TMEM170B	327	0.00474755
chr1	45809554	45956840	-	10420	TESK2	353	0.00477988
chr6	29624757	29640149	+	4340	MOG	103	0.00478444
chr20	62711470	62731996	+	4987	OPRL1	259	0.00482075
chr7	139784545	139876741	-	80853	JHDM1D	372	0.00484872
chr1	149813784	149823161	-	723790	HIST2H2AA4	66	0.00485108
chr15	42640300	42704515	+	825	CAPN3	270	0.00485135
chr4	189321889	189523062	+	401164	LOC401164	1179	0.00488253
chr1	149812258	149824687	-	126961	HIST2H3C	68	0.0048858
chr6	27418520	27440897	-	7738	ZNF184	310	0.00488619
chr17	74523667	74541458	+	768206	PRCD	330	0.00488672
chr16	24741048	24837547	+	27327	TNRC6A	388	0.00490934
chr3	127783627	127872757	-	8607	RUVBL1	370	0.0049094
chr7	6500711	6523849	-	11014	KDELR2	295	0.00493799
chr8	10892715	10892812	-	693183	MIR598	292	0.00494716
chr22	30279157	30426857	+	8897	MTMR3	426	0.00497806
chr8	37963010	37997598	+	9070	ASH2L	64	0.00499329
chr9	131006999	131007109	-	406978	MIR199B	153	0.00499642
chr2	176944834	176948690	-	344191	EVX2	176	0.00500382
chr2	178479025	178483694	-	92104	TTC30A	328	0.00502487
chr17	17876126	17920189	+	83450	LRRC48	171	0.00503763
chr1	46016454	46035723	+	10327	AKR1A1	203	0.00503918
chr1	25568739	25664656	-	57035	C1orf63	85	0.00504331
chr15	51973549	52013223	+	29106	SCG3	263	0.00505295
chr7	150872784	150884919	-	136371	ASB10	219	0.00505442
chr1	45959597	45965751	-	126661	CCDC163P	212	0.00505565
chr10	115348582	115423829	-	4892	NRAP	574	0.00506295
chr10	64571755	64578927	-	1959	EGR2	268	0.00510424
chr22	30792929	30821291	+	23541	SEC14L2	320	0.0051217
chr17	66097695	66132070	+	100499466	LINC00674	333	0.00513193
chr12	58191159	58209852	-	10677	AVIL	105	0.00514206
chr12	118587605	118810750	-	51347	TAOK3	450	0.00514406
chr1	149821758	149822340	-	337873	HIST2H2BC	63	0.00515599
chr4	154074269	154260474	+	23321	TRIM2	622	0.00517242
chr7	22980877	23053770	-	84668	FAM126A	455	0.0051761
chr3	47891044	47891119	+	100302232	MIR1226	68	0.00518175
chr4	122745483	122791652	-	55212	BBS7	204	0.00518802
chr8	38120649	38126738	-	84513	PPAPDC1B	78	0.00519166
chr9	132934856	132999583	+	23413	NCS1	476	0.00519729
chr10	64564515	64568239	+	84890	ADO	259	0.00521249
chr20	62688174	62703700	+	6919	TCEA2	254	0.00522009
chr7	44915891	44924960	-	5814	PURB	219	0.00522053
chr1	25598980	25656936	+	6007	RHD	68	0.00522994
chr6	127609856	127664754	-	55862	ECHDC1	217	0.00526727
chr19	49547101	49548568	+	93659	CGB5	301	0.00527066
chr3	49133364	49142562	-	5859	QARS	70	0.00528005
chr19	49534925	49535044	-	100170228	SNAR-G2	294	0.00528431
chr4	144106069	144143141	+	84640	USP38	298	0.00531693
chr18	34359987	34409179	-	25941	TPGS2	221	0.00533321
chr15	43622871	43646096	+	161823	ADAL	183	0.00534312
chr19	49526125	49527632	-	1082	CGB	291	0.00534416
chr3	48658274	48659189	-	440955	TMEM89	47	0.00534901
chr9	135973106	136039301	-	5900	RALGDS	363	0.00535968
chr1	11249345	11256038	+	10218	ANGPTL7	89	0.00537009
chr8	85095452	85834078	+	138046	RALYL	1221	0.00538719
chr19	30302900	30315215	+	898	CCNE1	226	0.00541175
chr22	28316512	28316600	-	100423034	MIR3199-1	135	0.00541789
chr22	28316513	28316599	+	100422998	MIR3199-2	135	0.00541789
chr22	30884897	30901698	-	284904	SEC14L4	289	0.00541807
chr3	183770834	183778461	+	170572	HTR3C	298	0.00541867
chr3	38537762	38567796	+	9941	EXOG	200	0.00542459
chr8	38243958	38266062	+	137994	LETM2	125	0.00542773
chr10	88780045	88784487	+	643161	FAM25A	222	0.00542856
chr8	38132560	38239790	-	54904	WHSC1L1	183	0.00543375
chr12	66582977	66648394	+	11213	IRAK3	272	0.00545557
chr14	104029298	104167888	+	3831	KLC1	440	0.00545938
chr1	225674533	225840845	-	55740	ENAH	550	0.00546471
chr17	39878890	39890898	-	9001	HAP1	210	0.00546992
chr9	139221931	139254057	+	26086	GPSM1	187	0.0055051
chr19	49535129	49536495	+	114336	CGB2	298	0.00551659
chr10	88730497	88784487	+	119385	AGAP11	333	0.00553472
chr6	27325601	27343153	-	7754	ZNF204P	340	0.00554454
chr16	29827527	29833816	+	79447	PAGR1	69	0.00555285
chr19	49538825	49540191	-	114335	CGB1	302	0.00556723
chr19	49540276	49540404	+	100126780	SNAR-G1	302	0.00556723
chr2	231090444	231223847	+	11262	SP140	752	0.00556739
chr1	11203954	11209595	+	100873935	MTOR-AS1	37	0.00556966
chr5	149109814	149234585	+	133522	PPARGC1B	515	0.00561419
chr2	152224847	152224925	-	100616418	MIR4773-2	199	0.00562229
chr4	71263598	71275914	+	58503	PROL1	487	0.00564535
chr8	11700033	11725646	-	1508	CTSB	563	0.00565839
chr1	145477084	145499091	+	128077	LIX1L	68	0.00566561
chr19	49550894	49559852	-	94115	CGB8	304	0.00567343
chr6	27356523	27369227	+	346157	ZNF391	326	0.00572912
chr6	30710975	30712327	-	8870	IER3	19	0.00573124
chr5	159990126	160279219	-	23120	ATP10B	912	0.00573555
chr21	34775201	34809828	+	3460	IFNGR2	290	0.00575219
chr13	66876965	67804468	-	5101	PCDH9	1829	0.00575583
chr16	29823408	29827202	+	112476	PRRT2	60	0.00577575
chr10	78629358	79397577	-	3778	KCNMA1	1819	0.00579432
chr17	39868577	39872221	+	2520	GAST	183	0.00580155
chr2	206547223	206662857	+	8828	NRP2	306	0.00580752
chr3	33191536	33260707	-	26032	SUSD5	454	0.00584106
chr10	88718287	88723017	+	6623	SNCG	228	0.00589311
chr19	49588464	49611870	+	6625	SNRNP70	275	0.00589763
chr16	29817416	29822504	+	4150	MAZ	59	0.0059057
chr9	135937364	135947250	+	1056	CEL	230	0.0059077
chr8	143545376	143626368	+	575	BAI1	427	0.00591646
chr8	117778741	117786921	+	84294	UTP23	175	0.00591689
chr9	139256351	139258263	-	728489	DNLZ	194	0.00591983
chr17	79202076	79212891	-	146705	ENTHD2	214	0.00592781
chr1	25757387	25826698	+	55219	TMEM57	176	0.00593125
chr17	5008838	5026397	-	7775	ZNF232	280	0.00593393
chr1	11166587	11322608	-	2475	MTOR	186	0.00596639
chr3	49454210	49460111	-	275	AMT	144	0.00597814
chr9	131007225	131007309	-	100422893	MIR3154	152	0.00598477
chr14	104022880	104029151	-	9529	BAG5	222	0.00598629
chr17	17746821	17875784	-	146691	TOM1L2	249	0.00600421
chr3	183852809	183863099	+	8893	EIF2B5	182	0.00602326
chr19	49557530	49561008	-	94027	CGB7	297	0.00602617
chr6	96463844	96663488	+	10690	FUT9	883	0.00602989
chr8	117657054	117778494	-	8667	EIF3H	408	0.00603302
chr11	126071988	126081587	-	84881	RPUSD4	327	0.00607188
chr21	40557403	40685712	-	54014	BRWD1	651	0.00608239
chr16	29831714	29859360	+	9961	MVP	86	0.00609132
chr18	33877701	34360018	+	80206	FHOD3	1128	0.00609516
chr15	75192327	75199462	-	57184	FAM219B	135	0.00609761
chr15	40623652	40633168	-	388115	C15orf52	237	0.00612219
chr22	36956915	37098690	-	10369	CACNG2	486	0.00617
chr9	135957925	135962478	+	1057	CELP	181	0.00617109
chr8	144448792	144450805	-	78998	RHPN1-AS1	268	0.00619181
chr15	43891760	43924561	-	161497	STRC	95	0.0061978
chr2	157291964	157470247	+	2820	GPD2	397	0.00620962
chr10	115310589	115349360	+	3026	HABP2	407	0.00621305
chr3	31699402	32023342	-	114884	OSBPL10	971	0.00621689
chr11	70477198	70481595	+	100874198	SHANK2-AS1	283	0.00622024
chr9	118916070	119164600	+	5069	PAPPA	437	0.00622825
chr1	196194912	196577499	-	343450	KCNT2	685	0.00625338
chr19	40267233	40276775	+	342900	LEUTX	360	0.00627421
chr4	71384297	71398459	+	401138	AMTN	581	0.00628987
chr2	170668267	170681420	-	29081	METTL5	378	0.00631558
chr15	43885251	43891604	+	1159	CKMT1B	89	0.00631827
chr3	49067141	49131504	-	54870	QRICH1	89	0.00633952
chr6	33043702	33057473	+	3115	HLA-DPB1	69	0.00635098
chr15	75182409	75190565	+	4351	MPI	135	0.00635827
chr16	8946798	8962869	-	23589	CARHSP1	368	0.0063607
chr3	39304984	39323226	-	1524	CX3CR1	294	0.00636211
chr13	93879077	95060273	+	10082	GPC6	2753	0.00637668
chr3	183533663	183543393	-	79929	MAP6D1	244	0.00638241
chr10	126628971	126676005	+	54764	ZRANB1	405	0.00639277
chr6	149825630	149867238	-	85313	PPIL4	251	0.00644087
chr9	132815984	132902448	+	57720	GPR107	426	0.00644763
chr6	127587826	127609705	+	81847	RNF146	156	0.00645857
chr22	18270415	18507325	-	57553	MICAL3	914	0.00646284
chr1	8921058	8939151	-	2023	ENO1	235	0.00646876
chr2	203776977	203851060	+	79800	ALS2CR8	237	0.00647486
chr20	37101485	37207504	+	57148	RALGAPB	171	0.00648013
chr3	140396865	140419992	+	287015	TRIM42	323	0.00648276
chr15	35148551	35261995	-	9716	AQR	417	0.00648921
chr15	43922771	43959900	-	117155	CATSPER2	95	0.0064998
chr16	71963440	72033877	-	342372	PKD1L3	473	0.00650088
chr2	176964529	176965488	+	3238	HOXD12	160	0.00650094
chr22	17618409	17646177	-	27440	CECR5	384	0.00652032
chr19	49558617	49568333	-	4909	NTF4	304	0.0065727
chr2	176957531	176960666	+	3239	HOXD13	171	0.00657534
chr3	48636431	48647098	-	7384	UQCRC1	46	0.00658978
chr12	58325231	58329947	-	100506844	LOC100506844	160	0.00659921
chr22	17640278	17646335	+	100130717	CECR5-AS1	350	0.00660075
chr17	42634811	42638630	+	2535	FZD2	237	0.00660681
chr2	182850550	182996109	+	151242	PPP1R1C	357	0.00660792
chr13	46626982	46675482	+	100509894	CPB2-AS1	382	0.00666273
chr9	91620685	91793682	-	53358	SHC3	496	0.00669001
chr14	53323988	53417815	-	10979	FERMT2	360	0.00671288
chr1	241295571	241295646	+	100422856	MIR3123	270	0.00671761
chr22	38240278	38240378	-	724028	MIR658	107	0.00673125
chr11	69513005	69519106	-	9965	FGF19	168	0.00674909
chr6	31165536	31171745	+	253018	HCG27	114	0.00676013
chr3	48198667	48229801	-	993	CDC25A	117	0.00676427
chr13	46627321	46679211	-	1361	CPB2	387	0.00677705
chr17	72517312	72527613	-	124599	CD300LB	328	0.00678003
chr2	203745322	203776949	-	55759	WDR12	211	0.006783
chr17	17991180	18011299	+	1819	DRG2	194	0.00678366
chr19	49497155	49519182	+	10856	RUVBL2	330	0.00679669
chr19	49521504	49522741	-	101059948	LOC101059948	281	0.00687453
chr1	158223926	158228058	+	909	CD1A	361	0.00688401
chr3	49449638	49453909	+	6988	TCTA	143	0.00690846
chr9	139257440	139268133	-	64170	CARD9	218	0.00692526
chr20	18004795	18038521	-	58495	OVOL2	404	0.00695988
chr16	56764016	56878861	+	9688	NUP93	419	0.00700019
chr1	226250407	226259703	+	3020	H3F3A	157	0.00702206
chr1	226251677	226259703	+	440926	H3F3AP4	157	0.00702206
chr14	21051051	21058417	-	122651	RNASE11	410	0.00703847
chr1	159750758	159752333	+	54935	DUSP23	181	0.00706975
chr17	72537204	72542310	-	10871	CD300C	309	0.00707414
chr17	17942610	17971718	+	79018	GID4	178	0.00711835
chr12	1683822	1756378	+	81029	WNT5B	399	0.00713119
chr3	128181274	128186091	-	165721	DNAJB8	246	0.00713378
chr1	27695600	27701315	-	8547	FCN3	92	0.00716115
chr14	77228234	77249363	+	22846	VASH1	343	0.00716305
chr4	20529897	20530007	+	407000	MIR218-1	236	0.00717257
chr4	174451608	174506879	+	79804	NBLA00301	347	0.00720694
chr11	58206592	58207646	-	390191	OR5B12	317	0.00721377
chr12	117645946	117799607	-	4842	NOS1	586	0.00722387
chr17	51900238	51902573	+	84643	KIF2B	302	0.00723267
chr16	84254740	84273356	-	93107	KCNG4	616	0.007238
chr15	52015260	52043650	-	256586	LYSMD2	291	0.00727062
chr14	97263683	97347951	+	7443	VRK1	447	0.00728243
chr13	114303121	114312513	-	496	ATP4B	102	0.00728539
chr12	80167342	80329235	-	4659	PPP1R12A	215	0.00728556
chr12	117581584	117628300	-	23014	FBXO21	355	0.00729748
chr22	48670175	48670227	+	100422916	MIR3201	334	0.00732628
chr3	49506135	49573051	+	1605	DAG1	191	0.00733633
chr6	43278870	43337181	-	24149	ZNF318	224	0.00734386
chr15	60639349	60690185	-	302	ANXA2	454	0.00735267
chr13	114145307	114204544	+	55002	TMCO3	501	0.00736184
chr17	17918372	17942480	-	91647	ATPAF2	155	0.00737419
chr3	148415657	148460790	+	185	AGTR1	341	0.00738369
chr2	79347583	79350545	+	5967	REG1A	256	0.00738574
chr19	58878989	58892389	-	116412	ZNF837	286	0.0074056
chr22	28247656	28315255	-	23760	PITPNB	171	0.00742674
chr3	49396578	49449526	-	387	RHOA	196	0.00744887
chr14	26915088	27066960	-	4857	NOVA1	354	0.00745056
chr15	102345922	102346861	+	390648	OR4F6	153	0.00754962
chr3	49459765	49466757	-	84276	NICN1	141	0.00755028
chr14	77253585	77279283	-	23357	ANGEL1	356	0.00758213
chr11	18101889	18127638	-	113174	SAAL1	314	0.00761072
chr15	43619973	43622820	-	9836	LCMT2	156	0.00761334
chr20	37049238	37064018	-	388796	SNHG17	143	0.00761347
chr20	17206751	17465222	+	5126	PCSK2	985	0.00763266
chr11	124609828	124617102	+	4900	NRGN	131	0.00763915
chr6	93949739	94129300	-	2045	EPHA7	598	0.00764459
chr1	27681669	27693337	-	9064	MAP3K6	89	0.00764501
chr9	139216997	139221779	-	26102	DKFZP434A062	102	0.00766054
chr1	14026734	14151574	+	7799	PRDM2	368	0.00766189
chr20	61038552	61051026	-	140628	GATA5	235	0.0077246
chr4	83274466	83295149	-	3184	HNRNPD	247	0.00772502
chr14	103995508	104003410	+	115708	TRMT61A	210	0.00772951
chr5	126112314	126172712	+	4001	LMNB1	417	0.00777074
chr1	16888921	16940100	-	55672	NBPF1	42	0.00777623
chr17	4981753	4999669	+	124961	ZFP3	313	0.007779
chr3	178735010	178789656	-	64393	ZMAT3	268	0.00778472
chr20	62737182	62738184	-	2832	NPBWR2	223	0.00780743
chr5	169758434	169762104	+	257358	LOC257358	247	0.00781867
chr1	158149736	158156216	+	912	CD1D	472	0.00782466
chr20	62218954	62258381	-	26205	GMEB2	429	0.00783973
chr7	128506463	128512101	+	100130705	LOC100130705	143	0.00786733
chr3	123632273	123680255	-	64770	CCDC14	238	0.00786956
chr2	152214105	152236562	+	7130	TNFAIP6	230	0.00787284
chr16	29753785	29757340	-	283897	C16orf54	96	0.00787725
chr2	176969249	176974316	+	3237	HOXD11	149	0.00791129
chr3	33155449	33189265	+	10491	CRTAP	360	0.00792486
chr19	49519236	49520347	-	3972	LHB	275	0.00794784
chr15	84868829	85748518	-	642423	LOC642423	1831	0.00806084
chr12	132515768	132515905	+	677829	SNORA49	95	0.00809575
chr16	29476288	30218248	-	613038	LOC613038	637	0.00809634
chr10	103370420	103454743	-	6468	FBXW4	193	0.00809643
chr12	58176527	58196639	+	10102	TSFM	100	0.00812086
chr4	22388996	22517677	-	166647	GPR125	628	0.00813187
chr5	152869174	153193429	+	2890	GRIA1	1183	0.0081327
chr2	64319785	64371605	-	57162	PELI1	254	0.00815443
chr1	109255555	109285367	+	163479	FNDC7	232	0.00818181
chr15	42565855	42645864	+	2595	GANC	271	0.00818352
chr3	137879829	137893791	-	51163	DBR1	132	0.00818769
chr17	5082830	5095178	-	84622	ZNF594	231	0.00821843
chr16	29465821	30208887	+	548593	SLX1A	641	0.00822258
chr16	29465870	30215650	+	100526831	SLX1B-SULT1A4	641	0.00822258
chr7	44836240	44842716	+	5478	PPIA	205	0.00822575
chr3	47844398	47891686	+	22907	DHX30	100	0.0082354
chr20	37053842	37053978	-	26776	SNORA71B	112	0.0082672
chr7	150782953	150841523	+	116988	AGAP3	280	0.00826788
chr1	231376918	231413719	+	8443	GNPAT	140	0.00827038
chr11	58294343	58345693	-	9404	LPXN	163	0.00830519
chr16	29460665	30200575	+	606724	LOC606724	644	0.00832306
chr13	44410488	44453826	-	160857	CCDC122	336	0.00833966
chr5	54398473	54406080	+	3001	GZMA	149	0.00835357
chr1	11333254	11348491	+	29914	UBIAD1	123	0.00838236
chr12	49208214	49222726	+	784	CACNB3	172	0.00842552
chr6	33032345	33048555	-	3113	HLA-DPA1	64	0.00842582
chr13	100258918	100549388	+	171425	CLYBL	941	0.00844544
chr2	202352143	202483905	-	151254	ALS2CR11	467	0.00845895
chr20	58630979	58648008	+	284756	C20orf197	263	0.00846298
chr1	52888947	53019130	-	23318	ZCCHC11	264	0.00847627
chr5	63801773	63908121	+	401190	RGS7BP	413	0.00850332
chr7	74210483	74267841	-	84163	GTF2IRD2	32	0.00856978
chr13	53602875	53626196	+	10562	OLFM4	287	0.00857916
chr3	124870308	124870396	-	100847039	MIR5092	312	0.0085812
chr1	27705595	27709805	-	388611	CD164L2	95	0.00858563
chr4	148999914	149363672	-	4306	NR3C2	932	0.00859867
chr16	29869677	29874578	-	10423	CDIPT	94	0.0086168
chr8	145729464	145732555	+	2875	GPT	86	0.00862296
chr5	135227934	135231516	-	3578	IL9	221	0.00862514
chr3	49394608	49395791	-	2876	GPX1	135	0.00863204
chr3	49591921	49708982	+	8927	BSN	254	0.0086423
chr1	27668482	27680423	+	84958	SYTL1	85	0.00864839
chr17	39845126	39847898	+	10209	EIF1	150	0.00869923
chr6	127898318	127912963	+	352999	C6orf58	304	0.00874509
chr21	34947782	35284703	-	29980	DONSON	604	0.00874925
chr16	29875003	29879374	+	440356	CDIPT-AS1	97	0.00875447
chr22	38243684	38243781	-	724029	MIR659	110	0.00879481
chr3	127317199	127341278	+	4171	MCM2	87	0.0087997
chr12	101111303	101522419	+	121601	ANO4	1343	0.00880166
chr8	26240522	26270644	+	665	BNIP3L	240	0.00881686
chr11	4208381	4223883	+	100506082	LOC100506082	474	0.00882888
chr6	32362512	32374900	-	56244	BTNL2	80	0.00883761
chr20	37055948	37056086	-	26777	SNORA71A	107	0.00885888
chr15	52043757	52108558	+	29767	TMOD2	384	0.00888054
chr20	57264186	57291367	+	79716	NPEPL1	282	0.0088828
chr22	30184596	30234293	-	84164	ASCC2	294	0.00889429
chr17	74557714	74557788	+	677848	SNORD1A	319	0.00889636
chr17	79163392	79196751	-	22994	AZI1	329	0.00890156
chr10	104183001	104192423	-	79004	CUEDC2	172	0.00890675
chr7	38279180	38357589	-	445347	TARP	771	0.00892857
chr17	79213104	79215098	+	284184	C17orf89	195	0.00894196
chr17	74553845	74561430	+	100507246	SNHG16	347	0.00895165
chr19	56894647	56904894	-	147948	ZNF582	203	0.00897714
chr16	29454225	30282198	-	440354	LOC440354	655	0.00899198
chr6	89805677	89827800	-	135295	SRSF12	273	0.00899428
chr18	18529702	18691812	-	6093	ROCK1	30	0.00900243
chr4	164445449	165304407	-	55016	MARCH1	2363	0.00900965
chr8	145715416	145727504	+	84988	PPP1R16A	101	0.00901312
chr21	34100424	34115433	+	100506215	PAXBP1-AS1	130	0.00904679
chr15	63334837	63364113	+	7168	TPM1	424	0.00904817
chr11	18134018	18137679	-	6290	SAA3P	330	0.00904873
chr12	32146772	32146802	-	100873778	RNU6-78P	416	0.00905101
chr3	9404716	9428475	+	25917	THUMPD3	184	0.00907224
chr9	2621792	2654485	+	7436	VLDLR	452	0.00907365
chr19	9945882	9960365	+	5300	PIN1	208	0.0090754
chr15	85113879	85123412	+	100506874	LINC00933	199	0.00907767
chr9	91975705	92112888	-	10507	SEMA4D	580	0.00908713
chr1	93298285	93427079	-	388650	FAM69A	359	0.00915086
chr4	152041432	152149182	-	152503	SH3D19	324	0.00915451
chr3	128182436	128191160	+	285224	DNAJB8-AS1	262	0.0092069
chr20	39314516	39317876	-	9935	MAFB	305	0.00926514
chr17	43299291	43324686	+	752	FMNL1	213	0.00927014
chr1	196551542	196551611	-	100616363	MIR4735	102	0.00928077
chr11	58189737	58190786	-	390190	OR5B2	338	0.00931686
chr8	38854504	38962779	+	8754	ADAM9	367	0.00931692
chr4	119437494	119475359	+	645455	CEP170P1	306	0.00932189
chr7	128502856	128505903	+	9296	ATP6V1F	138	0.00939896
chr14	103985994	103989196	-	1152	CKB	212	0.00943825
chr15	52121824	52221651	+	29766	TMOD3	398	0.00944085
chr3	194406621	194409766	+	131583	FAM43A	360	0.00944463
chr20	37058309	37058447	-	677839	SNORA71C	110	0.00945403
chr17	74557189	74557275	+	677849	SNORD1B	319	0.00945737
chr19	58898136	58898225	-	100616168	MIR4754	249	0.00946383
chr13	53384184	53384275	+	100313778	MIR759	275	0.00946476
chr3	52937582	53080089	-	51460	SFMBT1	493	0.00949208
chr3	93733214	93747454	-	415117	STX19	59	0.00955828
chr6	149887527	149912067	+	116254	GINM1	161	0.00956557
chr1	27719147	27722317	+	2827	GPR3	90	0.00959392
chr1	159259505	159278014	+	2205	FCER1A	239	0.00964295
chr1	235490664	235507844	+	9453	GGPS1	265	0.00965604
chr15	40643233	40648634	+	644844	PHGR1	246	0.00968134
chr2	86947413	88038768	+	64795	RMND5A	594	0.009714
chr13	44453419	44468068	+	144811	LACC1	299	0.00971777
chr15	43985083	43991420	+	548596	CKMT1A	74	0.00972571
chr3	43388410	43393454	-	100873954	SNRK-AS1	82	0.00976886
chr2	203637872	203736371	-	130026	ICA1L	300	0.00977664
chr2	183004761	183387572	-	5136	PDE1A	1093	0.00983303
chr10	124214178	124216868	+	387715	ARMS2	260	0.00983765
chr3	52489523	52527088	+	11188	NISCH	160	0.00985098
chr6	26055967	26056699	-	3006	HIST1H1C	227	0.00986013
chr15	102358389	102359328	+	390649	OR4F15	169	0.00989365
chr13	114321596	114438637	+	6011	GRK1	229	0.0099266
chr3	134514098	134979307	+	2047	EPHB1	1344	0.00992971
chr22	46446338	46450024	-	55267	C22orf26	167	0.00997078
chr7	5160940	5184177	-	645700	ZNF890P	568	0.00997496
chr1	45792544	45794346	+	84842	HPDL	129	0.0099991
chr20	37209837	37217104	+	149685	ADIG	116	0.0100171
chr15	42491767	42491864	-	693212	MIR627	87	0.0100771
chr4	71226492	71255961	+	10879	SMR3B	609	0.0100933
chr11	124543739	124564687	+	53340	SPA17	90	0.010094
chr18	19192259	19210208	+	6632	SNRPD1	124	0.0100949
chr11	58701115	58825925	-	283194	LOC283194	436	0.0101415
chr8	145736666	145743210	-	9401	RECQL4	78	0.0101702
chr5	121187649	121188523	+	94033	FTMT	163	0.0101924
chr7	132937822	133750513	+	60412	EXOC4	1413	0.0102013
chr20	55066547	55100981	-	140687	GCNT7	322	0.0102117
chr4	57774041	57832976	+	5978	REST	528	0.0102315
chr16	12070601	12668146	+	92017	SNX29	2527	0.0102409
chr8	145734551	145736589	+	113655	MFSD3	80	0.0102533
chr17	74554873	74554951	+	677850	SNORD1C	315	0.0102601
chr14	36942493	36988817	-	253970	SFTA3	235	0.0102932
chr3	169661771	169684522	-	100128164	LOC100128164	241	0.0102975
chr2	203879601	204091101	+	65065	NBEAL1	260	0.0103291
chr8	144451024	144466390	+	114822	RHPN1	327	0.0103771
chr3	137906114	138017228	+	25852	ARMC8	167	0.0104019
chr21	34106209	34144169	-	94104	PAXBP1	185	0.0104142
chr20	37076725	37078147	+	677821	SNORA39	97	0.0104173
chr5	140372	190087	+	153478	PLEKHG4B	541	0.0104492
chr1	97561478	97788511	+	100873932	DPYD-AS1	651	0.0104607
chr22	28374001	29075853	-	23331	TTC28	876	0.010465
chr8	11839829	11842099	+	613209	DEFB135	463	0.0104684
chr10	124320180	124403252	+	1755	DMBT1	543	0.0104808
chr1	108113781	108507545	-	10451	VAV3	1207	0.010496
chr4	122800182	122872909	-	7222	TRPC3	246	0.0105171
chr5	38399915	38403573	-	100506475	EGFLAM-AS2	223	0.0105208
chr4	1283671	1333925	+	10296	MAEA	409	0.01055
chr9	91926112	91931618	+	1164	CKS2	138	0.0106086
chr17	11924134	12047051	+	6416	MAP2K4	348	0.0106099
chr9	139270028	139292889	-	6621	SNAPC4	281	0.0106172
chr18	11883471	11908796	-	65258	MPPE1	381	0.0106392
chr1	2572806	2706230	-	100287898	TTC34	209	0.0106494
chr6	11713887	11779280	-	84830	ADTRP	477	0.0106629
chr4	150999425	151178608	+	166614	DCLK2	673	0.0106636
chr8	145743348	145750559	+	9684	LRRC14	72	0.0106698
chr6	89887222	89941007	-	2569	GABRR1	445	0.0107108
chr8	145747760	145752416	-	441381	LRRC24	70	0.0107309
chr3	93591880	93692934	-	5627	PROS1	142	0.0107496
chr12	124020955	124021081	+	100500909	MIR3908	211	0.0107646
chr15	74287013	74340155	+	5371	PML	209	0.0107867
chr4	122737598	122745088	-	890	CCNA2	172	0.0108034
chr3	49711434	49720934	+	327	APEH	130	0.0108072
chr3	49061761	49066875	-	3615	IMPDH2	59	0.0108185
chr3	133875977	133969586	-	6259	RYK	315	0.0108206
chr12	118454505	118470042	+	5985	RFC5	296	0.0108628
chr8	145751602	145754458	-	414919	C8orf82	69	0.0108733
chr10	134598319	134599537	-	84504	NKX6-2	242	0.0108734
chr11	124617369	124622109	-	23584	VSIG2	141	0.0108837
chr1	45794913	45806142	-	4595	MUTYH	133	0.0108919
chr12	110367606	110434194	-	9815	GIT2	148	0.0109233
chr6	169857302	170102159	-	253769	WDR27	802	0.0109419
chr19	7112265	7294011	-	3643	INSR	786	0.0109588
chr14	103851700	103970166	+	4140	MARK3	474	0.0109611
chr10	104005254	104142656	+	8729	GBF1	242	0.0109709
chr5	135266005	135287280	+	26223	FBXL21	323	0.0109851
chr17	74671808	74707056	-	439921	MXRA7	315	0.0109851
chr2	207040041	207082771	-	2825	GPR1	328	0.0109863
chr4	122722471	122738176	+	5393	EXOSC9	226	0.0110107
chr9	139296373	139305054	-	10807	SDCCAG3	257	0.0110621
chr10	103361173	103361254	-	100423033	MIR3158-2	141	0.0110683
chr9	135906061	135933890	+	9328	GTF3C5	337	0.0110983
chr7	97481428	97501854	-	440	ASNS	433	0.0111108
chr5	126626455	126796910	+	84466	MEGF10	443	0.0111173
chr1	45805341	45809650	+	114034	TOE1	113	0.0111184
chr19	58898635	58906171	+	6193	RPS5	272	0.0111274
chr10	102033034	102046469	-	282991	BLOC1S2	198	0.0111388
chr20	48120410	48184707	-	5740	PTGIS	268	0.0112087
chr14	23881946	23904870	-	4625	MYH7	246	0.0112092
chr22	19420035	19423596	+	64976	MRPL40	123	0.0112886
chr6	26156558	26157343	+	3008	HIST1H1E	253	0.0113611
chr2	63271099	63275656	-	100132215	LOC100132215	50	0.0113797
chr2	170655321	170668571	+	6741	SSB	409	0.0114171
chr20	37062504	37062642	-	677840	SNORA71D	104	0.0114191
chr1	2481358	2484284	-	115110	LOC115110	186	0.0114377
chr9	138235094	138238404	+	157927	C9orf62	230	0.0114517
chr10	88695297	88717425	-	79812	MMRN2	247	0.0114621
chr1	151336777	151345210	-	8991	SELENBP1	122	0.0114801
chr19	49570674	49576198	-	3743	KCNA7	274	0.0114872
chr7	5085451	5109119	+	57786	RBAK	467	0.011493
chr9	119266561	119324572	+	100128505	LOC100128505	526	0.0115373
chr17	38948447	38956211	-	162605	KRT28	243	0.0115473
chr7	2598631	2654368	+	23288	IQCE	489	0.0115533
chr1	19991779	20006055	+	3362	HTR6	274	0.0115575
chr14	74815165	74826711	+	55237	VRTN	159	0.0115592
chr15	85070426	85114026	-	388165	UBE2Q2P1	194	0.0115852
chr11	58169937	58170882	-	441608	OR5B3	325	0.0116051
chr19	58962970	58969199	+	388569	ZNF324B	233	0.011635
chr9	32629451	32635667	-	138474	TAF1L	97	0.0116391
chr22	38071612	38075809	+	3956	LGALS1	224	0.0116676
chr5	9546311	9550409	+	100505806	LOC100505806	350	0.0116791
chr5	9548938	9549026	+	100113384	SNORD123	343	0.0116797
chr12	51373565	51422058	-	4891	SLC11A2	397	0.0117209
chr15	75212616	75230495	-	9377	COX5A	172	0.0117268
chr17	43325302	43345997	+	100133991	MAP3K14-AS1	190	0.01174
chr7	74188308	74203659	+	653361	NCF1	16	0.01178
chr17	38933059	38938786	-	342574	KRT27	239	0.0118005
chr4	25000470	25032414	-	55203	LGI2	441	0.0118344
chr4	2061238	2070816	+	339983	NAT8L	101	0.011868
chr3	49721379	49726196	-	4485	MST1	127	0.0118759
chr15	84904524	84914120	+	643707	GOLGA6L4	247	0.0118934
chr3	9391372	9439174	-	440944	SETD5-AS1	213	0.0118989
chr9	91927139	91927221	+	100422936	MIR3153	121	0.0119011
chr3	49586738	49591799	-	100132677	BSN-AS2	115	0.0119343
chr15	84867599	84898920	-	388152	LOC388152	191	0.0119402
chr1	145507556	145513535	+	9939	RBM8A	69	0.0119428
chr12	128751947	129192460	+	92293	TMEM132C	1388	0.0119441
chr5	96096513	96149848	-	51752	ERAP1	610	0.0119652
chr22	19437463	19466738	-	7353	UFD1L	177	0.0119847
chr1	2486162	2488450	-	100133445	LOC100133445	195	0.0120085
chr6	26020717	26021186	+	8350	HIST1H3A	181	0.012013
chr4	90757551	90763142	+	644248	LOC644248	343	0.0120355
chr18	19230857	19284766	-	171586	ABHD3	166	0.0120428
chr10	101992054	102027437	-	55280	CWF19L1	224	0.0120747
chr5	96211643	96255406	+	64167	ERAP2	471	0.0120762
chr5	135548998	135701164	-	57113	TRPC7	489	0.0120921
chr5	135282599	135290723	-	3950	LECT2	278	0.0121277
chr6	26027123	26027480	-	8366	HIST1H4B	191	0.0121328
chr7	138516126	138666064	-	57670	KIAA1549	601	0.0121405
chr4	71200670	71202833	+	85438	CABS1	492	0.0121611
chr15	52230221	52263958	-	123169	LEO1	179	0.0121843
chr22	30163357	30166402	+	29796	UQCR10	227	0.0122113
chr19	49471381	49496610	-	2997	GYS1	336	0.0122157
chr3	93698982	93774522	+	200894	ARL13B	95	0.0122206
chr4	103941386	103998439	-	133308	SLC9B2	200	0.0122283
chr6	89855768	89875288	+	135293	PM20D2	317	0.0122489
chr20	37075296	37079564	+	128439	SNHG11	103	0.0122569
chr1	86812506	86862025	-	57489	ODF2L	455	0.012263
chr7	127637561	127640130	+	27099	SND1-IT1	90	0.012273
chr2	233412778	233415283	-	200765	TIGD1	260	0.0122931
chr19	58907456	58908446	+	646862	LOC646862	263	0.0123136
chr17	73452663	73496533	+	9772	KIAA0195	419	0.0123166
chr14	57278723	57397550	+	100309464	OTX2-AS1	473	0.0123206
chr14	23938897	23947402	+	25983	NGDN	203	0.0123666
chr6	26021906	26022278	+	8359	HIST1H4A	183	0.0123682
chr21	31538240	31538971	-	26285	CLDN17	131	0.0123814
chr6	26031816	26032288	-	8358	HIST1H3B	200	0.012394
chr18	19263470	19263558	+	100302135	MIR320C1	109	0.0124134
chr20	55043646	55093942	+	51507	RTFDC1	330	0.0124216
chr7	74306893	74336166	+	5383	PMS2P5	38	0.0124752
chr15	23810453	23813166	+	7681	MKRN3	213	0.0125092
chr5	121647385	121799794	+	9627	SNCAIP	384	0.012521
chr18	56338617	56417370	+	10892	MALT1	427	0.0125365
chr6	26033319	26033796	-	8335	HIST1H2AB	202	0.012602
chr2	240007522	240007622	-	100616493	MIR4441	316	0.0126059
chr22	25844053	25907585	+	1416	CRYBB2P1	341	0.0126731
chr3	48785217	48885270	-	5576	PRKAR2A	138	0.0126793
chr16	29882479	29910585	-	26470	SEZ6L2	123	0.0126797
chr19	58858171	58874214	-	1	A1BG	267	0.0127037
chr9	86354335	86444431	-	80318	GKAP1	378	0.0127055
chr7	101936368	101936453	+	100422858	MIR4285	235	0.0127264
chr20	23059992	23066977	-	22918	CD93	276	0.0127306
chr11	17757494	17804602	+	3746	KCNC1	282	0.0127423
chr17	38922489	38928411	-	353288	KRT26	244	0.012802
chr20	54987167	55034396	+	57091	CASS4	279	0.0128188
chr15	40650433	40663256	+	85455	DISP2	270	0.0128297
chr16	23072727	23160591	-	57478	USP31	410	0.0128464
chr1	19969722	19984949	+	4681	NBL1	286	0.0128743
chr10	79793517	79816571	+	6229	RPS24	58	0.0128803
chr17	41878166	41910547	-	4356	MPP3	217	0.0129208
chr6	26045638	26046097	+	8352	HIST1H3C	210	0.0129319
chr22	46435786	46440748	-	100271722	LINC00899	166	0.0129578
chr1	2522080	2564481	-	79258	MMEL1	209	0.0130105
chr10	101996912	101997059	-	677800	SNORA12	154	0.0130499
chr12	76419226	76425556	-	22822	PHLDA1	215	0.0131057
chr3	131181044	131221860	-	11222	MRPL3	211	0.0131392
chr15	67835020	68099455	+	5607	MAP2K5	743	0.0131619
chr22	19428409	19435755	-	128977	C22orf39	125	0.0131664
chr3	48238053	48238106	+	100616407	MIR4443	84	0.0131781
chr5	33944720	33984780	-	51151	SLC45A2	210	0.0132295
chr12	65672422	65860687	+	253827	MSRB3	313	0.0132603
chr22	38245378	38284789	+	51386	EIF3L	147	0.0133006
chr11	58695101	58724543	+	92292	GLYATL1	232	0.0133407
chr1	2487804	2495267	+	8764	TNFRSF14	210	0.0133449
chr12	2162415	2807115	+	775	CACNA1C	1364	0.0133531
chr3	169805367	169899537	-	80012	PHC3	281	0.0133566
chr8	11921897	12175825	-	245940	DEFB130	142	0.0133698
chr21	40752212	40786214	+	7485	WRB	334	0.0134054
chr1	8412463	8877699	-	473	RERE	758	0.0134079
chr7	2566707	2566786	+	100616116	MIR4648	309	0.0134114
chr1	27860755	27930361	-	27245	AHDC1	96	0.013418
chr17	5095378	5138931	+	100130950	LOC100130950	275	0.0134596
chr22	30126944	30163000	-	55954	ZMAT5	288	0.013462
chr3	38495789	38534633	+	93	ACVR2B	206	0.0134657
chr8	144686082	144691784	-	65263	PYCRL	322	0.0134798
chr18	19109261	19180693	-	114799	ESCO1	138	0.0134842
chr5	87836596	87980620	-	645323	LINC00461	313	0.0134963
chr20	62189438	62205592	-	85441	HELZ2	315	0.0135195
chr6	26043454	26043885	-	3018	HIST1H2BB	211	0.0135506
chr4	152024978	152025043	+	8944	SNORD73A	113	0.0135602
chr7	105172531	105208124	+	60561	RINT1	391	0.0135822
chr3	38492517	38496311	-	100128640	ACVR2B-AS1	153	0.0135873
chr19	58944180	58951589	-	7691	ZNF132	244	0.0135971
chr6	43273210	43276530	-	401262	CRIP3	147	0.0136031
chr9	140657473	140659224	+	643210	FLJ40292	158	0.0136064
chr21	40547371	40555440	-	8624	PSMG1	321	0.013638
chr11	66742753	66744479	+	254439	C11orf86	70	0.013643
chr20	55099784	55111574	+	388799	FAM209B	258	0.0136579
chr9	2422701	2622373	-	401491	FLJ35024	1275	0.0136579
chr8	144694787	144699732	-	7264	TSTA3	309	0.0136579
chr5	155135062	156194798	+	6444	SGCD	2044	0.0136627
chr11	4115923	4223883	+	6240	RRM1	656	0.0137143
chr5	149980641	150038792	+	11346	SYNPO	155	0.0137183
chr1	146655883	146697230	-	2330	FMO5	321	0.0137333
chr19	58865722	58874214	-	162968	ZNF497	255	0.0137551
chr5	304291	438405	+	57491	AHRR	804	0.0137609
chr9	15170841	15307358	-	158219	TTC39B	678	0.0137898
chr13	44947977	44971850	+	387923	SERP2	198	0.013837
chr7	128312345	128324300	+	346653	FAM71F2	355	0.0138535
chr18	33688493	33709357	-	25800	SLC39A6	288	0.0139517
chr7	74298262	74306731	-	442582	STAG3L2	29	0.0139941
chr2	233390869	233401375	+	1144	CHRND	285	0.0140097
chr15	60780482	61521502	-	6095	RORA	1782	0.0140483
chr6	26017259	26018040	-	3024	HIST1H1A	175	0.0140488
chr1	231359508	231376924	-	128061	C1orf131	159	0.0140793
chr9	99691285	99704572	+	441457	NUTM2G	28	0.0140867
chr4	152020724	152025804	+	6189	RPS3A	118	0.0140899
chr9	91933411	91974561	+	79048	SECISBP2	239	0.014109
chr13	53418108	53422775	-	5100	PCDH8	277	0.0141224
chr16	838621	848074	+	63922	CHTF18	138	0.0141239
chr4	170907747	170947429	-	9848	MFAP3L	365	0.0141342
chr3	135684514	135866752	+	5523	PPP2R3A	385	0.0141574
chr1	19166092	19186155	-	80834	TAS1R2	456	0.0141587
chr9	5890908	5909822	+	2315	MLANA	233	0.0141619
chr9	139305115	139318213	+	23203	PMPCA	243	0.0141664
chr13	75811888	75814517	-	647288	CTAGE11P	228	0.0141847
chr17	73496340	73511664	-	57513	CASKIN2	353	0.0142283
chr2	29415639	30144477	-	238	ALK	2100	0.0142336
chr2	233404436	233411113	+	1146	CHRNG	276	0.014258
chr1	151375199	151431941	-	23126	POGZ	173	0.0142858
chr6	26285353	26285727	-	8365	HIST1H4H	258	0.0142926
chr15	82422560	82555104	-	79631	EFTUD1	439	0.0143276
chr1	2517898	2522908	+	127281	FAM213B	202	0.0143474
chr22	38615297	38669040	-	25829	TMEM184B	317	0.0143816
chr10	103989945	104001231	-	5309	PITX3	103	0.0143968
chr1	27730733	27816678	-	10163	WASF2	197	0.0143984
chr12	58335444	58351052	+	91419	XRCC6BP1	195	0.0144037
chr17	74561460	74582145	-	10610	ST6GALNAC2	373	0.0144519
chr12	110436990	110477235	+	88455	ANKRD13A	138	0.0144788
chr6	29968787	30029417	-	80862	ZNRD1-AS1	78	0.0144791
chr15	74218788	74244478	+	4016	LOXL1	266	0.0144937
chr3	93776765	93782067	-	200895	DHFRL1	53	0.014518
chr17	7384720	7386383	+	643664	SLC35G6	271	0.0145184
chr1	86934394	86965974	+	1179	CLCA1	385	0.0145236
chr3	48601505	48632593	-	1294	COL7A1	47	0.0145466
chr19	2785505	2813599	+	7064	THOP1	281	0.0145901
chr17	79276623	79283048	-	284185	LINC00482	207	0.0146061
chr3	127634317	127706514	+	166348	KBTBD12	422	0.0146501
chr15	27111865	27194357	+	2558	GABRA5	357	0.0146707
chr7	44788179	44809479	+	83637	ZMIZ2	198	0.0146776
chr4	1189570	1202750	-	100130872	LOC100130872	239	0.0146792
chr1	235294497	235491532	-	51742	ARID4B	603	0.0146856
chr6	105404922	105531207	+	389421	LIN28B	298	0.0147143
chr16	848040	850733	-	51764	GNG13	141	0.0147293
chr1	8938893	8939943	+	100505975	ENO1-AS1	219	0.0147516
chr1	235353348	235353431	-	100616224	MIR4753	179	0.0147604
chr11	31806339	31839509	-	5080	PAX6	147	0.0147648
chr1	109289284	109352148	+	6814	STXBP3	470	0.0147659
chr1	2439974	2458035	-	55229	PANK4	187	0.0148327
chr22	46402495	46406657	+	730668	LOC730668	174	0.0148413
chr17	7452374	7464925	+	407977	TNFSF12-TNFSF13	273	0.014844
chr18	44390022	44500123	-	9063	PIAS2	380	0.0148507
chr2	87237587	88058994	+	5342	PLGLB2	237	0.0148552
chr12	110338078	110391074	+	84260	TCHP	154	0.0148692
chr15	74362197	74374891	-	342096	GOLGA6A	73	0.0148877
chr17	7362684	7387568	-	57659	ZBTB4	305	0.0149181
chr2	166713985	166810348	-	79809	TTC21B	342	0.0149238
chr3	9439402	9519838	+	55209	SETD5	261	0.0149319
chr11	65336690	65337884	-	254100	SSSCA1-AS1	106	0.0149522
chr11	65337942	65339239	+	10534	SSSCA1	106	0.0149522
chr10	103348088	103369410	+	25911	DPCD	172	0.0149634
chr3	49866027	49893992	-	10293	TRAIP	144	0.0150031
chr5	177302261	177377733	+	728554	LOC728554	295	0.0150165
chr10	127262939	127267014	+	100169752	LOC100169752	179	0.015042
chr12	120779132	120806983	-	4440	MSI1	253	0.0151165
chr15	44028145	44039292	-	440278	CATSPER2P1	105	0.0151881
chr8	110099652	110131812	+	7201	TRHR	355	0.0151981
chr3	71591120	71591240	-	100302112	MIR1284	148	0.0151982
chr3	137842559	137851229	-	51146	A4GNT	188	0.0152417
chr3	123687878	123710934	-	54763	ROPN1	145	0.0152668
chr15	23807208	23807278	-	100616275	MIR4508	199	0.0152786
chr4	8201059	8242830	+	54436	SH3TC1	377	0.0152791
chr19	17326154	17330638	+	55850	USE1	368	0.0152924
chr17	25621105	25640645	+	26118	WSB1	158	0.0153002
chr1	202909959	202927700	-	51094	ADIPOR1	189	0.015309
chr16	16326388	16388668	+	408050	NOMO3	105	0.0153402
chr12	76738265	76742222	-	79738	BBS10	163	0.0153803
chr19	5558177	5568005	-	257000	TINCR	271	0.0155027
chr10	104196268	104196341	+	574447	MIR146B	181	0.0155202
chr8	144680073	144682485	+	84948	TIGD5	334	0.0155289
chr8	687586	1087777	+	619343	ERICH1-AS1	1688	0.0155364
chr8	94928249	94928347	-	100616169	MIR378D2	188	0.0155602
chr16	855442	863861	+	388199	PRR25	143	0.0155738
chr4	2073644	2243860	-	353497	POLN	487	0.0156113
chr11	57885971	57886916	-	219954	OR9I1	283	0.0156302
chr17	47325604	47336027	+	124871	FLJ40194	225	0.0156381
chr6	26251878	26252303	+	8345	HIST1H2BH	243	0.0156568
chr12	24365354	24365429	+	100126320	MIR920	254	0.0157156
chr1	89990396	90063420	+	23507	LRRC8B	368	0.015748
chr4	1160720	1202750	-	10417	SPON2	300	0.0157534
chr2	63277191	63284966	+	5013	OTX1	62	0.0157534
chr8	76320182	76479061	+	3174	HNF4G	858	0.0157587
chr7	136583519	136849088	-	349160	LOC349160	879	0.0158136
chr16	23690200	23701688	+	5347	PLK1	151	0.0158648
chr17	71189172	71204645	+	9382	COG1	315	0.0158698
chr3	43328003	43392634	+	54861	SNRK	187	0.0159119
chr10	101948123	101989344	-	1147	CHUK	198	0.0159248
chr19	18699494	18703147	+	55049	C19orf60	212	0.0159428
chr9	71650478	71715094	+	2395	FXN	510	0.0159901
chr6	26250369	26250835	-	8968	HIST1H3F	245	0.0160034
chr12	118814357	118855840	+	64426	SUDS3	286	0.0160376
chr7	74456282	74489699	-	81554	WBSCR16	10	0.0160429
chr6	26273203	26273640	+	8346	HIST1H2BI	254	0.0160486
chr15	23599894	23613471	+	653061	GOLGA8S	3	0.0160543
chr7	6369039	6388590	-	84792	FAM220A	339	0.01606
chr10	42827313	42863493	-	441666	LOC441666	278	0.0160763
chr17	5112215	5138155	-	388325	SCIMP	248	0.0160815
chr1	151372040	151374412	+	5692	PSMB4	117	0.0160948
chr16	84402132	84497793	+	9914	ATP2C2	1166	0.01611
chr14	74946835	74946907	-	100616211	MIR4709	163	0.0161112
chr5	119800018	120022964	+	51334	PRR16	837	0.016183
chr9	120466452	120479769	+	7099	TLR4	316	0.0162035
chr17	37313146	37323318	-	390790	ARL5C	277	0.016206
chr22	30116343	30127820	+	164633	CABP7	242	0.0162537
chr12	46119502	46121704	-	400027	LINC00938	171	0.0162578
chr3	43407817	43663560	-	55129	ANO10	352	0.0162833
chr11	6047900	6048971	-	120796	OR56A1	312	0.0162943
chr14	53108604	53162419	-	30001	ERO1L	241	0.0163439
chr8	74332308	74353753	+	100128126	STAU2-AS1	274	0.016362
chr4	5822490	5894785	-	1400	CRMP1	544	0.0163735
chr15	44038589	44064804	+	2923	PDIA3	131	0.016384
chr19	51165083	51220195	-	50944	SHANK1	216	0.0164201
chr4	154265800	154336247	+	84057	MND1	317	0.0164283
chr2	220492291	220506702	+	6508	SLC4A3	87	0.0164515
chr17	71203491	71228533	-	84923	FAM104A	337	0.0164617
chr15	43568478	43594453	-	116179	TGM7	169	0.0164648
chr3	107241782	107530176	+	56987	BBX	687	0.0164814
chr11	65339819	65341669	+	23625	FAM89B	112	0.0165057
chr7	5111690	5112854	+	389458	RBAKDN	376	0.0165144
chr13	25502892	25542607	-	646405	TPTE2P1	598	0.0165564
chr2	162848754	162931052	-	1803	DPP4	206	0.016562
chr15	75247442	75249775	-	54913	RPP25	177	0.0165774
chr3	49058050	49058142	-	406966	MIR191	50	0.0165952
chr19	58920062	58929692	+	201514	ZNF584	273	0.0166032
chr6	15245733	15522273	+	3720	JARID2	705	0.0166066
chr1	2460183	2461684	-	388585	HES5	156	0.0166107
chr21	35014783	35261609	+	6453	ITSN1	478	0.0166301
chr6	33217312	33222667	+	414765	HCG25	14	0.0166305
chr8	38368351	38386180	-	389649	C8orf86	245	0.0166325
chr19	2754711	2783354	-	6449	SGTA	272	0.0166487
chr3	49895421	49907369	-	79012	CAMKV	123	0.0166754
chr22	19318223	19435755	-	7290	HIRA	266	0.016694
chr14	104163953	104181823	-	7517	XRCC3	190	0.0167328
chr10	133747959	133770053	+	55844	PPP2R2D	256	0.0167551
chr19	41594355	41602100	+	1553	CYP2A13	331	0.0167693
chr6	26271145	26271612	-	8355	HIST1H3G	251	0.0167932
chr3	16357351	16555222	-	23180	RFTN1	710	0.016797
chr17	17584786	17714765	+	10743	RAI1	301	0.0168458
chr15	41028085	41048049	-	55177	RMDN3	166	0.0168503
chr12	57422300	57444549	-	4640	MYO1A	149	0.0168608
chr17	47366567	47439835	-	22834	ZNF652	374	0.016872
chr16	834973	838383	-	113000	RPUSD1	104	0.0168916
chr2	15731744	15771235	+	1653	DDX1	386	0.0169156
chr16	330605	337209	+	64714	PDIA2	270	0.0169164
chr3	48264836	48266981	+	820	CAMP	85	0.0169462
chr7	129470572	129592800	-	7328	UBE2H	660	0.0169661
chr12	85253266	85306608	-	55117	SLC6A15	246	0.0170188
chr7	33944522	34195484	+	168667	BMPER	562	0.0170362
chr1	154554533	154600456	-	103	ADAR	256	0.0170703
chr3	107560508	107596915	-	151658	LINC00635	257	0.01708
chr7	143050492	143059840	-	9715	FAM131B	192	0.0170919
chr19	18682613	18688270	+	7311	UBA52	192	0.0171091
chr2	99410308	99552684	-	343990	KIAA1211L	400	0.0171575
chr11	59807747	59815516	+	219990	PLAC1L	279	0.0171591
chr12	120740123	120751045	+	23409	SIRT4	200	0.0171985
chr3	53122500	53164470	-	91869	RFT1	317	0.0172023
chr12	96252708	96260238	+	6636	SNRPF	320	0.0172589
chr12	49223538	49245957	-	9416	DDX23	207	0.0172615
chr17	64783189	64783286	+	693219	MIR634	227	0.0172776
chr7	143058809	143088206	+	7791	ZYX	252	0.0172874
chr12	120759913	120765592	-	5319	PLA2G1B	194	0.0172922
chr2	63344985	63346677	-	100169989	DBIL5P2	102	0.017311
chr6	143072603	143266338	-	3097	HIVEP2	617	0.0173345
chr2	145425533	145834291	+	401014	TEX41	676	0.0173703
chr11	126081618	126132879	+	79607	FAM118B	395	0.0173912
chr9	118650543	118687377	-	58483	LINC00474	375	0.0173974
chr19	9938555	9940797	+	59286	UBL5	141	0.017431
chr17	38904272	38911584	-	147183	KRT25	248	0.0174362
chr11	65360325	65363467	-	10089	KCNK7	120	0.0174425
chr17	43331759	43339479	-	124783	SPATA32	175	0.0175459
chr10	134351352	134596984	+	3632	INPP5A	589	0.0175683
chr2	178257470	178408564	+	8540	AGPS	378	0.0175703
chr17	74385612	74449288	-	63893	UBE2O	329	0.0175837
chr15	79724857	79764642	+	23251	KIAA1024	381	0.0176066
chr12	120427647	120532299	+	92558	CCDC64	290	0.0176303
chr8	94358694	94712661	-	642924	LINC00535	661	0.0176697
chr5	177027118	177037346	+	11285	B4GALT7	218	0.0176698
chr15	84860599	84878025	+	440300	LOC440300	115	0.0176727
chr3	169629481	169656948	+	344658	SAMD7	273	0.0177125
chr5	87962670	87962757	-	407047	MIR9-2	113	0.0177367
chr7	101928404	101962178	+	10603	SH2B2	279	0.0177596
chr7	2552162	2568810	+	3955	LFNG	363	0.0177747
chr4	115748926	116035032	-	64579	NDST4	848	0.0177879
chr11	102660640	102668966	-	4312	MMP1	316	0.0177908
chr8	87586162	87755903	-	54714	CNGB3	664	0.0178196
chr7	105205579	105221976	-	100130771	EFCAB10	311	0.0178646
chr12	46123619	46301819	+	196528	ARID2	273	0.0178888
chr22	36906896	36925277	-	8664	EIF3D	355	0.0179098
chr3	93781854	93845630	+	63899	NSUN3	79	0.0179209
chr17	62461568	62464760	+	284021	MILR1	66	0.0180042
chr14	23887195	23887272	-	100126336	MIR208B	199	0.0180575
chr15	35270541	35280497	-	54989	ZNF770	233	0.0180885
chr17	71244587	71258019	-	642843	CPSF4L	326	0.0180954
chr1	151955385	151966714	-	6281	S100A10	226	0.0181152
chr4	154228620	154229963	-	303	ANXA2P1	197	0.0181324
chr3	119540801	119813264	-	2932	GSK3B	519	0.0181508
chr1	43996546	44089343	+	5792	PTPRF	389	0.0181691
chr20	3713316	3733758	+	116835	HSPA12B	277	0.0182288
chr12	132312940	132336316	+	4326	MMP17	310	0.0182732
chr5	153570294	153800543	+	55568	GALNT10	880	0.018277
chr1	46049659	46084578	+	4678	NASP	219	0.018286
chr8	136469715	136659848	+	10656	KHDRBS3	508	0.0183282
chr1	71868624	72748405	-	257194	NEGR1	1451	0.0183343
chr2	233385172	233390425	+	646960	PRSS56	284	0.0183607
chr12	113860215	113876081	+	113675	SDSL	78	0.0183781
chr5	33936490	33939023	+	51289	RXFP3	116	0.0184075
chr22	19023794	19109967	-	9993	DGCR2	522	0.0184084
chr17	7461608	7464925	+	8741	TNFSF13	246	0.0184153
chr19	49468565	49470136	+	2512	FTL	238	0.0184565
chr1	159770300	159786047	+	343413	FCRL6	211	0.0184763
chr9	104353896	104357283	-	5535	PPP3R2	273	0.0184873
chr9	75766780	75785307	+	301	ANXA1	301	0.0185352
chr16	23652686	23685068	+	84516	DCTN5	179	0.0185517
chr15	40985952	40987303	-	100505648	RAD51-AS1	178	0.018553
chr14	77787229	77797940	+	2954	GSTZ1	237	0.0185612
chr17	37329708	37353956	-	782	CACNB1	262	0.0185661
chr1	45769581	45771291	+	400752	LOC400752	156	0.0185734
chr17	7517381	7536700	+	6462	SHBG	274	0.0185752
chr1	111413820	111442558	+	963	CD53	427	0.0185796
chr3	49057580	49057667	-	494337	MIR425	52	0.0185801
chr22	19467413	19508135	+	8318	CDC45	269	0.0186798
chr15	60296420	60328408	+	27023	FOXB1	249	0.0186886
chr5	177019212	177023099	+	54732	TMED9	216	0.0186891
chr6	33218048	33239739	-	6293	VPS52	30	0.0186983
chr22	19118320	19120136	+	23617	TSSK2	300	0.0187002
chr3	49924435	49941306	-	4486	MST1R	136	0.0187749
chr13	114110133	114145023	-	55208	DCUN1D2	468	0.0187856
chr12	57403780	57410344	-	6866	TAC3	141	0.0188031
chr8	66073379	66092575	-	552859	LINC00251	280	0.0188109
chr2	100016937	100106480	-	51455	REV1	310	0.0188262
chr11	123396527	123493518	+	57476	GRAMD1B	558	0.0188523
chr12	58166382	58176324	+	25895	METTL21B	95	0.0188948
chr3	48282595	48329115	+	51385	ZNF589	188	0.0189016
chr14	89883697	89886137	+	400236	FOXN3-AS1	282	0.0189063
chr3	49057907	49060926	+	25915	NDUFAF3	55	0.0189174
chr6	30858659	30858749	+	100616237	MIR4640	13	0.0189227
chr22	17660191	17702738	-	51816	CECR1	346	0.0189304
chr10	103986142	103989344	+	83401	ELOVL3	101	0.0190079
chr1	40943301	40962015	+	339559	ZFP69	223	0.0190737
chr2	178414880	178417524	-	150737	TTC30B	167	0.0190848
chr1	231298673	231357314	+	440730	TRIM67	277	0.0191109
chr15	40674921	40686489	+	90417	KNSTRN	264	0.0191411
chr2	176981491	176984670	+	3236	HOXD10	146	0.0191813
chr1	11126675	11159938	-	5394	EXOSC10	108	0.0191992
chr21	34144410	34170016	+	54067	C21orf49	203	0.0192095
chr8	11831445	11832108	-	613210	DEFB136	522	0.0192342
chr6	26246838	26247205	-	8369	HIST1H4G	256	0.0192625
chr22	19136503	19137796	-	2928	GSC2	280	0.0192746
chr10	103338638	103348027	-	27343	POLL	157	0.0193233
chr7	86954663	86974831	-	11257	TP53TG1	154	0.0193282
chr6	105544698	105585049	-	11149	BVES	231	0.0193348
chr6	47199267	47277680	-	27242	TNFRSF21	372	0.0193391
chr18	47901391	47920538	+	220134	SKA1	289	0.0193724
chr17	17714662	17740325	-	6720	SREBF1	127	0.0193896
chr11	65343508	65360116	+	254102	EHBP1L1	130	0.0194038
chr4	82009836	82136218	-	5593	PRKG2	430	0.0194131
chr17	411907	618096	-	55275	VPS53	612	0.0194189
chr8	24771273	24776606	+	4741	NEFM	254	0.0194622
chr1	226170402	226187066	-	163859	SDE2	152	0.0194964
chr18	5840693	5840832	+	100616244	MIR3976	242	0.0195256
chr12	123955908	124018265	-	353116	RILPL1	329	0.0195572
chr14	74551655	74667117	+	91750	LIN52	643	0.0195615
chr5	38475064	38595507	-	3977	LIFR	250	0.0196023
chr2	230787206	230948016	+	130888	FBXO36	526	0.0196036
chr7	86974950	87029112	+	54677	CROT	226	0.0196289
chr17	33474835	33516364	+	146862	UNC45B	248	0.0196335
chr17	7387697	7417935	+	5430	POLR2A	354	0.0196659
chr1	207217193	207226325	-	55432	YOD1	135	0.0197084
chr7	102389398	102449672	+	222234	FAM185A	290	0.0197535
chr16	9185536	9213555	+	29035	C16orf72	427	0.0197627
chr1	52521856	52556388	+	91408	BTF3L4	83	0.0197929
chr6	26158348	26171576	+	3017	HIST1H2BD	292	0.0198479
chr19	41497203	41524301	+	1555	CYP2B6	389	0.0198539
chr17	71228371	71245095	+	55028	C17orf80	338	0.0198816
chr7	74508346	74565623	+	389524	GTF2IRD2B	9	0.0199224
chr11	65819815	65836382	+	10992	SF3B2	181	0.0199273
chr19	40221892	40228669	-	1178	CLC	361	0.0199623
chr15	55903738	56035177	-	283659	PRTG	611	0.0200493
chr6	149914751	149915720	+	645958	RPS18P9	147	0.0200552
chr17	25620935	25621022	-	100616277	MIR4522	121	0.0200935
chr17	54671059	54672951	+	9241	NOG	146	0.0201016
chr15	85045805	85050249	+	440299	DNM1P41	83	0.02013
chr2	214149102	215275225	+	79582	SPAG16	2372	0.0201414
chr3	49726949	49758962	+	63891	RNF123	153	0.0201827
chr19	37569381	37620651	+	147923	ZNF420	274	0.020205
chr6	90036343	90062619	-	51465	UBE2J1	241	0.0202444
chr1	76540388	77096669	+	256435	ST6GALNAC3	1667	0.0202453
chr2	39892637	39945104	+	130733	TMEM178A	195	0.0202528
chr3	48894355	48936426	-	788	SLC25A20	96	0.0202955
chr3	48956280	49022971	+	10425	ARIH2	106	0.0203424
chr12	57637241	57644976	-	246329	STAC3	95	0.020353
chr22	38054736	38062939	+	57026	PDXP	211	0.0203647
chr17	62473901	62493184	-	11232	POLG2	77	0.0203723
chr22	19117791	19132190	-	8220	DGCR14	329	0.020381
chr22	30727976	30752913	-	10291	SF3A1	257	0.020388
chr4	170981372	171011372	-	51166	AADAT	300	0.0204118
chr18	55019720	55036161	+	51046	ST8SIA3	184	0.0204149
chr7	155293952	155326539	-	285888	CNPY1	317	0.0204522
chr12	57628685	57634475	-	56901	NDUFA4L2	93	0.020486
chr1	66999824	67210768	+	84251	SGIP1	1073	0.0205256
chr16	337439	402676	-	8312	AXIN1	493	0.0205421
chr12	66696334	66737423	+	92797	HELB	232	0.0205639
chr1	53708040	53793821	-	7804	LRP8	341	0.0205712
chr17	62496891	62496957	-	100616387	MIR3064	78	0.0206143
chr17	62497331	62497431	-	100616408	MIR5047	78	0.0206143
chr3	48335588	48342886	-	10201	NME6	168	0.0206294
chr1	198777131	198906558	-	100131234	MIR181A1HG	368	0.0206924
chr3	114462291	114462372	-	100616166	MIR4796	114	0.0207208
chr11	124622025	124632223	-	90952	ESAM	161	0.0207262
chr12	13153375	13157764	+	93164	HTR7P1	222	0.0207334
chr22	30764799	30773894	-	85371	KIAA1656	240	0.0207456
chr14	73525220	73588076	+	58517	RBM25	337	0.0207665
chr6	30695510	30710453	-	10211	FLOT1	16	0.0207681
chr3	49052920	49058504	-	55152	DALRD3	54	0.020778
chr6	160637793	160679963	-	6582	SLC22A2	551	0.0208084
chr17	62494373	62502484	-	1655	DDX5	79	0.020817
chr20	62271057	62284963	-	50861	STMN3	384	0.020842
chr15	29034979	29101720	+	646278	LOC646278	3	0.020876
chr15	29090106	29093821	-	728310	GOLGA6L7P	3	0.020876
chr6	97337186	97345767	-	29078	NDUFAF4	275	0.0208991
chr4	153242409	153456393	-	55294	FBXW7	182	0.0209052
chr17	7529555	7531194	-	112483	SAT2	237	0.0209467
chr12	57449425	57472574	-	23306	TMEM194A	156	0.0209488
chr17	74732271	74775336	+	79157	MFSD11	290	0.0209644
chr15	74275558	74286963	-	9399	STOML1	223	0.0209808
chr2	152266396	152364527	+	55183	RIF1	288	0.0209839
chr19	37641000	37663615	-	199704	ZNF585A	178	0.0209875
chr15	40987326	41024356	+	5888	RAD51	218	0.0210665
chr2	56179253	56613309	+	114800	CCDC85A	1225	0.0210699
chr22	30774802	30783302	-	200312	RNF215	245	0.0211129
chr7	101986191	101996889	-	729597	SPDYE6	188	0.0212596
chr3	194304996	194311561	+	100507297	TMEM44-AS1	463	0.0212643
chr1	231499496	231560790	-	54583	EGLN1	438	0.0212982
chr17	79218798	79269096	-	124565	SLC38A10	299	0.0213517
chr5	60933635	61002362	+	285668	C5orf64	379	0.0213625
chr12	57392616	57400297	-	9880	ZBTB39	151	0.0213745
chr7	128470482	128499328	+	2318	FLNC	187	0.0213751
chr20	47988504	48100490	-	3745	KCNB1	389	0.0213849
chr17	38974368	38978863	-	3858	KRT10	252	0.0213975
chr6	170102256	170106402	+	387263	C6orf120	232	0.0214279
chr18	13882042	13915535	-	4158	MC2R	494	0.021442
chr11	18142501	18160027	+	117195	MRGPRX3	404	0.0214555
chr18	33709836	33754688	+	55250	ELP2	377	0.0214654
chr5	143537722	143550278	-	81555	YIPF5	211	0.0214666
chr9	123555774	123561009	+	100288842	LOC100288842	113	0.0214885
chr17	33458367	33469322	-	54475	NLE1	145	0.0215082
chr22	30752626	30772818	+	550631	CCDC157	252	0.021552
chr13	107306227	107324528	+	100874173	LINC00443	215	0.0215591
chr3	49044636	49053386	+	11180	WDR6	59	0.0215637
chr15	35838395	36151202	+	100507466	DPH6-AS1	875	0.0215667
chr8	125551342	125580751	+	4715	NDUFB9	317	0.021649
chr8	94929082	94938296	+	54704	PDP1	220	0.0216627
chr2	196521531	196602426	+	57181	SLC39A10	258	0.0216821
chr19	18704034	18717660	-	9244	CRLF1	245	0.0217055
chr18	44542730	44550534	-	100506888	TCEB3CL2	188	0.0217262
chr16	29690440	29709314	+	23475	QPRT	170	0.0217538
chr3	49842637	49851391	-	7318	UBA7	128	0.0217758
chr16	68344876	68391169	+	54496	PRMT7	240	0.0217779
chr6	30850693	30867933	+	780	DDR1	15	0.0218182
chr8	21549529	21646346	-	2675	GFRA2	307	0.0218234
chr14	103800338	103811361	+	1983	EIF5	271	0.021834
chr2	15307031	15701472	-	51594	NBAS	1047	0.021885
chr10	115438920	115490668	+	840	CASP7	465	0.0219632
chr19	19740284	19754455	-	51291	GMIP	143	0.0219744
chr4	57676025	57688035	-	6691	SPINK2	353	0.0219947
chr2	201676268	201688569	+	9689	BZW1	206	0.0220301
chr8	28558989	28611207	+	2137	EXTL3	199	0.0220775
chr11	65306029	65326253	-	4054	LTBP3	117	0.0221007
chr2	79362628	79365553	-	5969	REG1P	258	0.0221167
chr12	113900693	113909877	-	64211	LHX5	116	0.0221276
chr7	79400571	79400606	+	100313772	MIR548M	203	0.0221605
chr17	7348405	7360932	+	1140	CHRNB1	252	0.0221829
chr1	44171494	44396837	+	6487	ST3GAL3	546	0.0222015
chr20	48519928	48532080	-	9825	SPATA2	217	0.0222029
chr11	66615996	66725847	-	5091	PC	177	0.0222354
chr4	37892704	38140796	+	23216	TBC1D1	953	0.0222505
chr5	10971951	11904110	-	1501	CTNND2	1949	0.0222539
chr2	207139522	207179148	+	57683	ZDBF2	230	0.0222725
chr3	49977476	50137484	+	10180	RBM6	368	0.0223029
chr18	44497556	44628614	+	83473	KATNAL2	393	0.0223168
chr1	207191865	207206101	-	79098	C1orf116	143	0.0223372
chr19	8959519	9092018	-	94025	MUC16	708	0.0223411
chr11	65365225	65381720	-	4296	MAP3K11	135	0.0224065
chr15	42502725	42565755	-	25963	TMEM87A	150	0.022426
chr10	133781203	133795435	-	664	BNIP3	357	0.0224481
chr14	94843083	94857029	-	5265	SERPINA1	363	0.0224607
chr3	32023265	32033228	+	344787	ZNF860	243	0.0224722
chr7	124462439	124570037	-	25913	POT1	593	0.0225209
chr1	218518675	218617961	+	7042	TGFB2	218	0.0225773
chr8	145754562	145911194	-	80728	ARHGAP39	115	0.0226094
chr21	34162983	34186053	-	56245	C21orf62	196	0.0226196
chr6	111620233	111804918	-	5980	REV3L	426	0.0226562
chr7	1509912	1544018	-	26173	INTS1	351	0.0226833
chr11	3022151	3078681	-	833	CARS	464	0.0227058
chr8	144661866	144679845	-	1936	EEF1D	403	0.0227155
chr14	73436158	73493920	-	53349	ZFYVE1	482	0.0227494
chr21	33031934	33041243	+	6647	SOD1	219	0.0227659
chr2	86042252	86053911	+	284950	LOC284950	344	0.0227718
chr4	773936	775636	-	100129917	LOC100129917	436	0.0227825
chr14	23851198	23877486	-	4624	MYH6	245	0.0227944
chr12	57643353	57824788	-	22864	R3HDM2	289	0.022804
chr15	85047737	85060078	-	374650	GOLGA6L5	106	0.0228083
chr12	110478982	110511439	-	400073	C12orf76	132	0.0228451
chr17	7465308	7482324	+	100533955	SENP3-EIF4A1	266	0.0228622
chr17	41857802	41862054	+	284067	C17orf105	202	0.0228879
chr3	49843569	49843678	-	100847079	MIR5193	118	0.0228948
chr6	43265997	43273276	+	10864	SLC22A7	154	0.0229137
chr3	127348001	127391653	+	50512	PODXL2	188	0.022928
chr18	21108362	21166581	-	4864	NPC1	220	0.0229611
chr20	61569440	61579827	+	54994	GID8	255	0.0229802
chr9	71320329	71624092	+	8395	PIP5K1B	727	0.0229854
chr14	103804185	103804311	+	677811	SNORA28	249	0.0230008
chr6	149916010	149969940	-	11104	KATNA1	212	0.0230066
chr6	170104001	170124106	-	55274	PHF10	268	0.0230114
chr6	29523388	29600962	-	2550	GABBR1	67	0.0230229
chr1	207262211	207273337	+	725	C4BPB	161	0.0230233
chr1	146626684	146644129	-	5565	PRKAB2	226	0.0230379
chr16	71928310	71964540	+	9798	IST1	323	0.0230544
chr3	183415605	183530413	+	55689	YEATS2	438	0.0230566
chr1	236849769	236927558	+	88	ACTN2	560	0.0230627
chr1	167190065	167396582	+	5451	POU2F1	342	0.0230662
chr4	90645249	90759447	-	6622	SNCA	574	0.0230813
chr7	142374130	142375525	+	100463482	MTRNR2L6	265	0.0230867
chr19	58978411	58984945	+	25799	ZNF324	190	0.0230978
chr6	111135823	111216913	+	262	AMD1	414	0.0230981
chr7	143088204	143105985	-	2041	EPHA1	219	0.0231196
chr4	159587826	159593407	-	201725	C4orf46	89	0.0231265
chr18	12308239	12329824	+	84617	TUBB6	309	0.0231393
chr5	177045500	177099278	-	202181	LOC202181	289	0.0231895
chr3	49027340	49044581	+	54681	P4HTM	66	0.0231906
chr15	44069293	44088287	+	10169	SERF2	139	0.0231978
chr15	40763159	40765357	+	113189	CHST14	161	0.0232027
chr12	57828542	57844609	+	3626	INHBC	138	0.0232271
chr1	102337566	102360299	+	94236	DNAJA1P5	308	0.0232314
chr15	44064797	44091335	-	80237	ELL3	148	0.023257
chr9	125871772	125877756	-	81571	MIR600HG	77	0.0233019
chr6	33589155	33664348	+	3710	ITPR3	589	0.0233102
chr17	73512608	73520820	+	283989	TSEN54	350	0.023369
chr12	123319294	123347507	+	9026	HIP1R	184	0.0233976
chr5	106712589	107006596	-	1946	EFNA5	834	0.0234181
chr22	19033674	19035888	-	25786	DGCR11	282	0.0234349
chr7	97361270	97369784	+	6863	TAC1	504	0.0234712
chr17	45772629	45789429	+	9755	TBKBP1	151	0.023484
chr12	123259055	123311927	+	84660	CCDC62	218	0.0234864
chr19	49617617	49621717	+	64130	LIN7B	204	0.0235284
chr1	40997232	41013841	+	127396	ZNF684	285	0.023636
chr8	110253147	110346350	-	84955	NUDCD1	380	0.023651
chr1	40974432	40982214	+	64789	EXO5	273	0.0236607
chr17	7341591	7348251	+	2256	FGF11	222	0.0236703
chr2	10443029	10567743	+	3241	HPCAL1	714	0.0237402
chr14	94385239	94395954	+	90050	FAM181A	376	0.0237688
chr17	62503157	62534062	+	90799	CEP95	90	0.0237813
chr22	38686696	38794527	-	1454	CSNK1E	312	0.0238114
chr1	99355800	99470449	-	163404	LPPR5	601	0.0238508
chr14	74526871	74551196	-	4329	ALDH6A1	389	0.0238951
chr3	131253576	132004254	-	131034	CPNE4	2793	0.0239167
chr1	87012758	87046432	+	22802	CLCA4	261	0.0239219
chr22	38698865	38794931	-	400927	LOC400927	292	0.0239516
chr7	143013218	143049097	+	1180	CLCN1	175	0.0239536
chr20	60711782	60718514	-	5688	PSMA7	275	0.0239606
chr7	140433812	140624564	-	673	BRAF	440	0.0239841
chr12	57388354	57390469	+	11318	GPR182	138	0.0240088
chr17	45810609	45823485	+	30009	TBX21	216	0.0240711
chr5	143550436	143856944	+	57528	KCTD16	550	0.0240886
chr20	62184372	62188035	+	79025	C20orf195	308	0.0241213
chr2	201717731	201729467	-	1195	CLK1	124	0.0241332
chr11	58274648	58275578	-	219968	OR5B21	132	0.0241697
chr1	248756130	248757069	-	127069	OR2T10	19	0.0241768
chr14	74946642	74960084	-	10577	NPC2	197	0.0241788
chr12	68042511	68056444	+	8445	DYRK2	239	0.0242089
chr11	129245880	129322174	+	8538	BARX2	393	0.024213
chr3	101818087	102198685	+	131368	ZPLD1	887	0.0242135
chr13	43787665	44361116	-	55068	ENOX1	1364	0.0242248
chr3	48955220	48956818	-	646450	ARIH2OS	72	0.0242302
chr5	126203405	126366500	-	115123	MARCH3	233	0.0242557
chr11	57508721	57510883	+	280636	C11orf31	109	0.0242586
chr12	57849095	57851791	+	83729	INHBE	124	0.0242715
chr14	77807200	77843396	-	283578	TMED8	279	0.0243291
chr17	33519538	33521412	-	146861	SLC35G3	233	0.0243858
chr9	71736179	71870124	+	9414	TJP2	822	0.0244042
chr9	86274877	86323168	-	29979	UBQLN1	345	0.0244265
chr15	84841241	84850985	+	100505679	LOC100505679	78	0.0244339
chr19	7660787	7683196	+	57662	CAMSAP3	410	0.0244631
chr17	65040651	65052911	+	786	CACNG1	165	0.0244653
chr22	19010136	19011063	+	26222	DGCR10	278	0.0244656
chr3	49840686	49842463	+	389119	FAM212A	119	0.0245513
chr11	57510985	57519253	-	643376	BTBD18	117	0.0245555
chr19	4639526	4655580	+	126282	TNFAIP8L1	295	0.0245557
chr17	79285071	79304474	-	284186	TMEM105	218	0.0246524
chr14	60902673	60952764	-	317761	C14orf39	256	0.0246666
chr14	23980968	24028790	+	79178	THTPA	174	0.024715
chr6	144164507	144184943	+	84946	LTV1	164	0.0247265
chr18	44554572	44556449	-	162699	TCEB3C	181	0.0247395
chr2	26395959	26412532	+	150946	GAREML	162	0.024765
chr18	12328942	12377275	-	10939	AFG3L2	332	0.0247825
chr6	150045451	150067688	-	348995	NUP43	200	0.0247861
chr11	65808235	65816651	-	89792	GAL3ST3	175	0.0248726
chr1	198828172	198828282	-	406995	MIR181A1	189	0.0249127
chr1	43282775	43310660	+	114625	ERMAP	178	0.0249161
chr10	100216833	100995632	-	60495	HPSE2	1837	0.0249601
chr7	140774031	141180179	+	100507421	TMEM178B	764	0.024973
chr12	58162350	58165914	-	4234	METTL1	89	0.0249789
chr3	177159708	177470492	+	100505566	LINC00578	1052	0.0249899
chr15	44085856	44085957	-	100302254	MIR1282	113	0.0249949
chr6	105384168	105388402	-	100113403	LINC00577	155	0.0251684
chr18	34409079	34805288	+	57536	KIAA1328	761	0.0251687
chr2	112895961	112945791	+	129804	FBLN7	184	0.0252305
chr19	50391431	50391487	+	100616314	MIR4750	159	0.0252962
chr12	69666936	69666998	-	100302182	MIR1279	209	0.0253204
chr1	231468481	231473578	-	149371	EXOC8	156	0.0253734
chr10	30301728	30404420	-	57608	KIAA1462	394	0.0253888
chr7	38217807	38270272	+	83930	STARD3NL	481	0.0255527
chr15	75011882	75017877	-	1543	CYP1A1	90	0.0255855
chr19	17378231	17393811	+	29086	BABAM1	400	0.0256164
chr18	77905806	77936315	+	100130522	PARD6G-AS1	347	0.025656
chr4	80327506	80329372	-	2712	GK2	120	0.0256706
chr13	45006278	45150701	-	8848	TSC22D1	354	0.0256788
chr1	111659953	111682838	-	128338	DRAM2	203	0.0257265
chr2	120124503	120130122	+	1622	DBI	269	0.02578
chr4	144257982	144395718	+	2549	GAB1	255	0.0257914
chr15	40697685	40713512	+	3712	IVD	222	0.0258231
chr7	114293399	114293510	+	100500896	MIR3666	112	0.0258369
chr11	70313960	70935842	-	22941	SHANK2	1355	0.0258751
chr15	60711807	60771359	-	79664	NARG2	266	0.0259153
chr1	198828001	198828111	-	406955	MIR181B1	188	0.0259321
chr2	209030070	209054773	-	389073	C2orf80	382	0.0259384
chr15	44084173	44094769	+	100529067	SERF2-C15ORF63	124	0.0259569
chr6	50011287	50016364	-	245915	DEFB112	63	0.0259579
chr13	100741268	101182691	+	5095	PCCA	919	0.0259753
chr12	57623355	57628718	+	6472	SHMT2	88	0.025991
chr7	88423419	88425031	-	219557	C7orf62	282	0.0260314
chr2	20400557	20425194	-	6382	SDC1	296	0.0260593
chr12	57610577	57620232	+	11247	NXPH4	92	0.0260673
chr7	87905743	87936228	-	79689	STEAP4	193	0.0260715
chr2	26413503	26467594	-	3030	HADHA	224	0.0261195
chr12	58156116	58160976	-	1594	CYP27B1	91	0.0261708
chr17	27369917	27384236	+	51268	PIPOX	147	0.0261871
chr3	49754266	49757238	-	386724	AMIGO3	122	0.0262051
chr8	82613565	82633539	-	79752	ZFAND1	162	0.0262244
chr10	18834263	18940550	-	221078	NSUN6	593	0.0262269
chr2	240227156	240227240	+	100423043	MIR4269	220	0.0262472
chr2	144703580	145090083	-	79712	GTDC1	272	0.0262482
chr10	102047902	102090243	-	9033	PKD2L1	268	0.0262508
chr1	93306275	93306408	+	26782	SNORA66	148	0.0262526
chr19	9920942	9929752	-	54850	FBXL12	149	0.0262941
chr6	31141511	31145676	-	100130889	PSORS1C3	234	0.0262979
chr16	29952205	29984373	+	124446	TMEM219	164	0.0263129
chr3	183547172	183602693	-	55486	PARL	416	0.0263832
chr9	105757592	105780770	+	1539	CYLC2	421	0.0263866
chr19	49621653	49622397	-	55150	C19orf73	197	0.0263878
chr5	38557603	38557663	-	100500824	MIR3650	109	0.026389
chr9	107543283	107690527	-	19	ABCA1	773	0.0263893
chr4	699572	764427	+	10336	PCGF3	526	0.0264168
chr5	145969066	146461083	-	5521	PPP2R2B	931	0.0264233
chr22	30950623	30968817	-	9514	GAL3ST1	262	0.0264353
chr1	24969593	24999772	+	10250	SRRM1	168	0.0264612
chr20	60697516	60710434	+	149986	LSM14B	279	0.026471
chr16	23614482	23652678	-	79728	PALB2	158	0.0264835
chr22	30687978	30722955	-	83874	TBC1D10A	238	0.0265063
chr3	48348335	48369831	-	646424	SPINK8	204	0.0265232
chr9	131018107	131038268	-	2801	GOLGA2	179	0.0265682
chr11	126872804	126875953	+	283165	KIRREL3-AS3	306	0.0265918
chr10	69556426	69597937	-	56521	DNAJC12	323	0.0266045
chr11	59824100	59838588	+	932	MS4A3	242	0.0266257
chr17	17717149	17717245	-	693120	MIR33B	109	0.026752
chr15	44086371	44092295	-	619189	SERINC4	119	0.0267684
chr8	145699114	145701718	-	8928	FOXH1	135	0.0267851
chr16	68334517	68344868	-	84138	SLC7A6OS	174	0.0267921
chr13	114462215	114514899	+	348013	TMEM255B	455	0.0268074
chr19	50380681	50392007	+	79735	TBC1D17	166	0.026835
chr19	28281400	28284848	-	148189	LINC00662	390	0.0268791
chr4	5925001	5925055	-	100616201	MIR378D1	358	0.0269099
chr12	15260715	15374411	-	85004	RERG	463	0.0269295
chr4	778744	819945	-	10815	CPLX1	548	0.0269299
chr6	158402887	158520207	+	8871	SYNJ2	610	0.0269317
chr2	99953833	100016728	+	9669	EIF5B	305	0.0269616
chr11	58346586	58393205	+	386607	ZFP91-CNTF	274	0.0269824
chr13	28366779	28368089	+	219409	GSX1	276	0.0269919
chr19	5587009	5622938	-	9667	SAFB2	190	0.0270029
chr2	84743578	85046713	+	1768	DNAH6	552	0.0270379
chr19	17360848	17375544	-	83878	USHBP1	386	0.0270624
chr9	124584203	124855885	-	158135	TTLL11	750	0.0270929
chr17	63524682	63637183	-	8313	AXIN2	426	0.0270947
chr6	150070830	150132557	+	5110	PCMT1	264	0.0271597
chr5	98264837	98266713	+	100289230	LOC100289230	153	0.0271881
chr1	11845786	11866160	-	4524	MTHFR	409	0.0272444
chr11	57791352	57949038	+	219956	OR9Q1	781	0.0272469
chr12	123349874	123380712	-	79720	VPS37B	143	0.0272728
chr3	183749331	183757157	+	200909	HTR3D	294	0.0272962
chr12	7052140	7055165	+	113246	C12orf57	126	0.0272982
chr19	20510080	20579322	-	100302179	MIR1270-1	267	0.0273079
chr12	123237370	123255953	+	8562	DENR	189	0.0273081
chr1	44165355	44173012	-	100132774	KDM4A-AS1	162	0.0273293
chr14	23990063	24020858	-	85446	ZFHX2	155	0.027332
chr3	49946301	49967445	-	84315	MON1A	161	0.0273324
chr2	74056042	74094295	+	10617	STAMBP	200	0.0273423
chr19	8920381	8942975	-	148156	ZNF558	273	0.0274509
chr17	33448630	33457751	+	54752	FNDC8	121	0.0274604
chr3	49761727	49823975	-	9807	IP6K1	190	0.0274758
chr9	2015341	2193623	+	6595	SMARCA2	810	0.0275109
chr21	33043312	33104431	-	57466	SCAF4	340	0.0275233
chr12	120875892	120878545	+	1337	COX6A1	256	0.0275334
chr9	104331633	104500862	-	116443	GRIN3A	717	0.0275664
chr15	44091555	44095241	+	25764	HYPK	114	0.0275773
chr9	108424737	108425385	+	6887	TAL2	194	0.0276196
chr16	30003641	30007417	-	8479	HIRIP3	137	0.0276897
chr18	21083433	21111771	+	29919	C18orf8	195	0.0277046
chr5	50678957	50690563	+	3670	ISL1	153	0.0277261
chr14	39218542	39417475	-	283547	LINC00639	673	0.0277983
chr2	230899689	230933715	-	151473	SLC16A14	358	0.0278293
chr12	2329702	2332647	-	100874234	CACNA1C-AS4	153	0.027874
chr11	6129008	6129968	+	196335	OR56B4	390	0.0279103
chr1	43312243	43318146	+	51058	ZNF691	160	0.027944
chr18	33484780	33484889	-	406963	MIR187	197	0.0279496
chr1	152381718	152386750	-	49860	CRNN	187	0.0279605
chr1	43272722	43283059	-	374969	CCDC23	143	0.0279642
chr7	127667123	127671002	-	64101	LRRC4	112	0.028005
chr2	33152193	33171202	+	100271832	LOC100271832	358	0.0280246
chr15	101715927	101792137	-	22856	CHSY1	423	0.0280404
chr3	158362316	158410360	+	85476	GFM1	475	0.0281742
chr22	20105023	20114706	+	5902	RANBP1	326	0.0281813
chr16	30007530	30017112	+	283899	INO80E	143	0.0281889
chr6	30875976	30882814	+	2968	GTF2H4	12	0.0282083
chr8	41786996	41909505	-	7994	KAT6A	297	0.0282203
chr17	7554253	7561089	+	482	ATP1B2	244	0.0282249
chr18	44259080	44337039	-	29906	ST8SIA5	446	0.0282335
chr20	60718821	60757566	+	26039	SS18L1	368	0.0282395
chr9	91150015	91190704	+	158046	NXNL2	260	0.0282613
chr17	38975343	38992526	+	147184	TMEM99	287	0.0282661
chr1	65720147	65881552	+	9829	DNAJC6	526	0.0282671
chr7	128281294	128301052	+	402483	FLJ45340	377	0.0282707
chr11	57471181	57479673	-	219541	MED19	125	0.0283161
chr3	50126340	50156397	+	10181	RBM5	165	0.0283368
chr12	120532898	120554643	-	11021	RAB35	154	0.0283413
chr20	48552913	48570422	+	55905	RNF114	295	0.0284043
chr20	3667616	3687775	-	6614	SIGLEC1	335	0.0284312
chr2	128056244	128100805	-	10746	MAP3K2	291	0.0284411
chr18	109064	122222	+	727758	ROCK1P1	285	0.0284479
chr15	23282264	23378259	-	400322	HERC2P2	11	0.0284603
chr15	45248899	45271421	+	145645	C15orf43	151	0.028528
chr3	16306666	16378868	+	92106	OXNAD1	436	0.0285438
chr6	31126302	31131992	+	6941	TCF19	331	0.0285928
chr12	49250915	49259653	-	27289	RND1	196	0.0286072
chr7	104622193	104631612	-	100216546	LOC100216546	137	0.0286473
chr3	52109248	52188706	-	25886	POC1A	182	0.0287005
chr6	167343003	167370679	-	8635	RNASET2	385	0.0287048
chr6	31110215	31126015	-	54535	CCHCR1	335	0.0287592
chr18	77915116	78005397	-	84552	PARD6G	382	0.0287861
chr2	79252811	79255630	+	130120	REG3G	427	0.0287969
chr14	78266425	78400297	+	57143	ADCK1	787	0.028815
chr4	75858284	75975325	+	25849	PARM1	363	0.0288537
chr11	113845796	113861034	+	3359	HTR3A	196	0.02886
chr3	114070657	114107825	+	100131117	ZBTB20-AS1	174	0.028918
chr17	635846	646075	+	79850	FAM57A	231	0.0289272
chr8	96145948	96168913	+	79666	PLEKHF2	361	0.0289507
chr17	27400538	27402627	-	9220	TIAF1	134	0.0289734
chr6	27292539	27293741	+	387316	VN1R10P	188	0.0289845
chr12	132195631	132284283	+	6433	SFSWAP	491	0.0290197
chr14	74486058	74549566	+	80127	CCDC176	531	0.0290489
chr12	2986364	3050306	+	7289	TULP3	412	0.0291055
chr19	18723681	18731849	+	25789	TMEM59L	253	0.0291143
chr17	72462521	72480937	+	11314	CD300A	253	0.0291396
chr12	69742133	69748013	+	4069	LYZ	221	0.0291519
chr3	49828166	49837254	-	389118	CDHR4	127	0.0292042
chr17	4935896	4955304	-	55065	SLC52A1	284	0.0292894
chr2	62900985	63273621	+	23301	EHBP1	433	0.029339
chr11	58390145	58393205	+	1270	CNTF	221	0.0293467
chr1	18957499	19075360	+	5081	PAX7	495	0.0293469
chr19	19101696	19144832	-	10147	SUGP2	185	0.0293831
chr11	128707908	128737268	-	3758	KCNJ1	338	0.0293842
chr1	202931000	202936404	-	51706	CYB5R1	166	0.0294004
chr6	24357130	24358512	+	353219	KAAG1	256	0.0294181
chr1	248789478	248790429	-	127077	OR2T11	82	0.0294199
chr19	17666510	17693965	+	79709	COLGALT1	309	0.0294617
chr10	69681655	69835103	-	26091	HERC4	389	0.0294812
chr17	647660	655501	-	50628	GEMIN4	252	0.029527
chr4	36283236	36346407	+	401124	DTHD1	347	0.0295475
chr3	27414211	27525911	-	9497	SLC4A7	494	0.029562
chr17	79139306	79156964	+	388428	AATK-AS1	354	0.0295658
chr5	12574968	12805295	+	404663	CT49	491	0.0295953
chr3	47627377	47823596	-	6599	SMARCC1	240	0.0296116
chr6	34214156	34216904	-	221491	C6orf1	148	0.029647
chr7	99195901	99208456	+	100289187	LOC100289187	55	0.0296528
chr1	145470507	145475647	+	284615	ANKRD34A	56	0.0297612
chr16	66648652	66730610	-	146223	CMTM4	213	0.0297836
chr7	99090853	99097877	-	84124	ZNF394	55	0.0297841
chr1	231473681	231490769	+	83932	SPRTN	257	0.0298274
chr3	85849136	85877200	-	100874037	CADM2-AS2	188	0.0298372
chr17	55916286	55927433	-	51649	MRPS23	316	0.0298417
chr4	41362803	41702061	+	22998	LIMCH1	963	0.0298483
chr15	62455736	62457482	-	388125	C2CD4B	225	0.0298718
chr1	2407753	2436969	+	9651	PLCH2	181	0.0298782
chr1	93297593	93307481	+	6125	RPL5	169	0.0299284
chr15	44096732	44116951	-	4236	MFAP1	139	0.0299383
chr15	41056284	41059911	+	2644	GCHFR	139	0.0299725
chr4	39699663	39784410	+	3093	UBE2K	477	0.0299842
chr16	29985187	30003582	+	9344	TAOK2	147	0.0300104
chr17	7494547	7518215	-	9513	FXR2	288	0.0300186
chr12	31800093	31822016	+	254013	METTL20	313	0.0300421
chr6	30881587	30894235	+	57176	VARS2	13	0.0300505
chr3	81538849	81810950	-	2632	GBE1	459	0.030072
chr7	1606969	1609668	-	84262	PSMG3	244	0.0301205
chr19	49458116	49465055	+	581	BAX	246	0.0301779
chr22	30920916	30942669	-	730005	SEC14L6	237	0.0302037
chr19	18668571	18680197	+	79036	KXD1	211	0.0302072
chr4	151185810	151936649	-	987	LRBA	1007	0.0303414
chr4	122685739	122687963	+	100192379	PP12613	306	0.0303424
chr11	120894802	120960354	+	219899	TBCEL	292	0.0303472
chr12	13132770	13137576	+	100506314	LOC100506314	224	0.0303612
chr14	21152335	21168758	+	6038	RNASE4	419	0.0303664
chr4	80238271	80247171	-	84779	NAA11	136	0.0304408
chr19	56905044	56910544	+	386758	ZNF582-AS1	190	0.0304516
chr1	197170591	197447585	+	23418	CRB1	430	0.030505
chr19	51152701	51162567	+	342918	C19orf81	168	0.0305618
chr5	149877339	149937773	+	3340	NDST1	211	0.0305756
chr20	22034727	22055292	+	100270679	LOC100270679	148	0.0305774
chr10	91339253	91405329	-	53354	PANK1	429	0.0306088
chr6	43395291	43418163	+	89845	ABCC10	173	0.0306296
chr5	170814707	170837888	+	4869	NPM1	261	0.0306499
chr2	178487976	178973066	-	50940	PDE11A	1663	0.0306546
chr12	58148880	58154193	+	92979	MARCH9	98	0.0306638
chr7	87834431	87856308	-	6717	SRI	135	0.0306943
chr15	102382321	102390527	+	390651	OR4F13P	166	0.0307015
chr11	1848708	1858750	+	90019	SYT8	325	0.0307515
chr13	107270157	107284006	+	283483	LINC00551	219	0.0307731
chr7	136587913	136588041	+	574443	MIR490	286	0.030786
chr11	57479994	57586652	+	100528016	TMX2-CTNND1	209	0.0307953
chr12	56754354	56756583	-	319	APOF	66	0.0307958
chr5	38258510	38465582	+	133584	EGFLAM	589	0.0308077
chr19	33877854	34012799	-	5184	PEPD	664	0.0308345
chr17	41924515	41940997	+	146894	CD300LG	194	0.0308565
chr19	56732678	56879752	-	79149	ZSCAN5A	627	0.0308589
chr19	17342693	17356151	-	2063	NR2F6	384	0.0308676
chr11	102641232	102651359	-	4319	MMP10	342	0.0308973
chr1	208195587	208417665	-	5362	PLXNA2	701	0.0309084
chr19	19144386	19170310	+	93436	ARMC6	191	0.0309398
chr16	318309	325914	-	8786	RGS11	256	0.0309576
chr2	209025463	209028297	-	1418	CRYGA	373	0.0309615
chr12	56732662	56734194	+	51561	IL23A	91	0.0309677
chr6	149979288	150039392	-	9113	LATS1	251	0.0309854
chr18	44558942	44561988	-	51224	TCEB3B	170	0.0310189
chr18	67068283	67516322	+	220164	DOK6	1598	0.0310202
chr11	57520714	57586652	+	1500	CTNND1	160	0.0310757
chr1	146649429	146651528	+	171423	PDIA3P	174	0.0310836
chr9	123578331	123605299	-	5711	PSMD5	159	0.0311153
chr3	158384202	158390482	-	56925	LXN	337	0.0312332
chr22	51205919	51222087	-	11158	RABL2B	128	0.0312495
chr1	111682248	111727724	+	10390	CEPT1	268	0.0312718
chr12	120881763	120884215	-	51499	TRIAP1	264	0.0313049
chr20	17922243	17949490	-	27131	SNX5	386	0.0313341
chr4	78432906	78532988	+	10563	CXCL13	256	0.0313359
chr6	31021226	31027655	+	285834	HCG22	85	0.0313914
chr5	50668570	50679166	-	642366	LOC642366	147	0.0314008
chr12	51580718	51611477	-	5463	POU6F1	273	0.0315385
chr18	77866914	77898228	+	22850	ADNP2	425	0.0315418
chr12	56735381	56754037	-	6773	STAT2	94	0.0315542
chr17	11985215	11985313	+	100126313	MIR744	128	0.0315615
chr2	10580507	10588453	-	4953	ODC1	294	0.0316053
chr14	104182080	104200005	+	79038	ZFYVE21	192	0.0316543
chr12	13127798	13153243	-	50865	HEBP1	271	0.03166
chr1	202559724	202679551	-	127833	SYT2	372	0.0316766
chr8	75460777	75460852	+	100847058	MIR5681A	191	0.0317044
chr8	75460784	75460844	-	100847091	MIR5681B	191	0.0317044
chr17	655572	658576	+	100131454	DBIL5P	253	0.0317115
chr1	27648635	27662891	+	84065	TMEM222	84	0.031727
chr19	2819871	2836733	+	115196	ZNF554	263	0.0317454
chr12	56710006	56727837	-	9924	PAN2	114	0.0317806
chr12	56704212	56710128	-	10330	CNPY2	119	0.0317983
chr22	19005346	19007761	+	25787	DGCR9	293	0.0318228
chr10	15559087	15761770	-	8516	ITGA8	879	0.031834
chr7	128379345	128413477	+	813	CALU	324	0.031861
chr2	76974849	77749502	-	80059	LRRTM4	2317	0.0318972
chr2	10586839	10586975	-	100302743	SNORA80B	265	0.0319922
chr2	232325078	232325153	-	25826	SNORD82	320	0.0320188
chr1	93302845	93302940	+	6083	SNORD21	154	0.0320224
chr6	170140214	170151638	-	6991	TCTE3	273	0.03207
chr9	71394963	71398609	+	116224	FAM122A	197	0.0321068
chr3	127291906	127309602	-	131601	TPRA1	118	0.0321548
chr4	122680084	122686340	-	132332	TMEM155	313	0.0321649
chr10	88809958	88854776	-	2746	GLUD1	269	0.0322702
chr3	49758931	49761384	-	29925	GMPPB	124	0.0322729
chr1	81771844	82458107	+	23266	LPHN2	1950	0.0323168
chr2	203130514	203168384	+	51602	NOP58	227	0.03235
chr7	138710451	138720775	-	92092	ZC3HAV1L	225	0.0323788
chr11	70130060	70130176	+	100313770	MIR548K	183	0.032382
chr17	62223437	62223517	+	692227	SNORD104	184	0.0325087
chr17	62223698	62223831	+	677842	SNORA76	184	0.0325087
chr12	32112352	32146043	+	55196	KIAA1551	586	0.0325094
chr16	71893582	71918093	-	55565	ZNF821	221	0.0325368
chr6	2948392	2972399	-	5269	SERPINB6	404	0.0325902
chr12	57588286	57588359	+	100302201	MIR1228	78	0.032638
chr5	54824669	54830370	-	379013	RNF138P1	175	0.0326413
chr4	159593276	159629841	+	2110	ETFDH	129	0.0326506
chr17	79476996	79479892	-	71	ACTG1	292	0.0327139
chr5	129240522	129522327	+	337876	CHSY3	553	0.0327366
chr7	23140846	23145322	-	100775104	KLHL7-AS1	256	0.0327452
chr7	99070514	99085217	+	285989	ZNF789	75	0.032783
chr17	41843488	41856368	-	1845	DUSP3	224	0.0328914
chr4	175204827	175254531	+	80817	CEP44	230	0.0328983
chr19	8953268	8954016	+	85509	MBD3L1	267	0.0329248
chr6	27276841	27280011	-	94026	POM121L2	188	0.0329308
chr17	17408876	17495017	-	10400	PEMT	419	0.0329644
chr5	63986134	64014017	+	100132916	FAM159B	163	0.033009
chr7	132469622	132766828	-	54927	CHCHD3	562	0.0330202
chr1	102268126	102462790	-	118427	OLFM3	721	0.0330233
chr12	7033625	7053815	+	1822	ATN1	164	0.0330248
chr17	73126319	73127890	-	30833	NT5C	152	0.033038
chr15	41062158	41064648	+	643338	C15orf62	130	0.0330424
chr22	38914953	38966201	-	11144	DMC1	104	0.0330947
chr2	64068097	64118696	+	7360	UGP2	199	0.0331199
chr2	112812799	112876895	+	84910	TMEM87B	290	0.0331205
chr14	94371075	94392718	-	283592	FAM181A-AS1	444	0.0331546
chr11	124636393	124670299	-	79684	MSANTD2	273	0.0331583
chr5	110998320	111312628	-	9315	NREP	784	0.0332084
chr18	30517365	31020685	-	374864	CCDC178	771	0.0332241
chr16	238969	385566	-	55692	LUC7L	604	0.0332255
chr1	151313115	151319769	-	5993	RFX5	106	0.0332462
chr15	74209808	74220589	-	100287616	LOXL1-AS1	247	0.033271
chr7	1581870	1596066	-	202915	TMEM184A	308	0.0332933
chr12	11504756	11508524	-	5542	PRB1	224	0.0333147
chr17	17397752	17399709	-	51655	RASD1	192	0.0333916
chr15	40731919	40760441	+	22893	BAHD1	225	0.0334002
chr6	119280995	119470358	-	79632	FAM184A	678	0.0334067
chr12	57853917	57866047	+	2735	GLI1	136	0.0334526
chr4	184018173	184020352	-	152641	WWC2-AS2	83	0.0334629
chr11	12399025	12556903	+	55742	PARVA	698	0.0334876
chr3	50137035	50138421	-	100775107	LUST	128	0.0335029
chr10	126490353	126525239	+	23172	FAM175B	237	0.0335132
chr12	133613877	133639885	+	7637	ZNF84	20	0.0335204
chr22	36883232	36903148	-	80020	FOXRED2	362	0.0335953
chr16	23701625	23724821	-	10595	ERN2	176	0.0337367
chr12	58138783	58142026	+	6302	TSPAN31	101	0.0337411
chr11	93063155	93171636	+	159989	CCDC67	488	0.0337572
chr16	1877224	1890203	+	81889	FAHD1	810	0.0337592
chr2	25042038	25142055	-	109	ADCY3	495	0.0337657
chr13	37248048	37271975	+	400120	SERTM1	160	0.0337813
chr16	66637934	66647795	+	123920	CMTM3	106	0.033788
chr19	58987794	58992597	+	55663	ZNF446	166	0.0337948
chr5	54552072	54603521	-	54505	DHX29	212	0.0338047
chr7	128349114	128371797	+	84691	FAM71F1	367	0.0338254
chr7	142985307	143004789	+	835	CASP2	117	0.0339179
chr20	3912068	3996216	-	11237	RNF24	464	0.0339461
chr2	12856997	12882858	+	28951	TRIB2	272	0.0339746
chr12	7055739	7070479	+	5777	PTPN6	139	0.0339795
chr5	177419235	177423243	-	5626	PROP1	268	0.0340425
chr8	20831496	20852630	+	286114	LOC286114	334	0.0340906
chr2	26467615	26513333	+	3032	HADHB	220	0.0340917
chr4	71494460	71512536	+	10117	ENAM	180	0.0340945
chr3	130745693	131069309	+	79858	NEK11	504	0.0341139
chr7	104654636	104754532	+	55904	KMT2E	222	0.0341639
chr1	214776531	214837914	+	1063	CENPF	384	0.0342002
chr22	38974124	39052634	-	646851	FAM227A	245	0.0342081
chr4	152198324	152212605	+	345062	PRSS48	256	0.0342086
chr11	18042083	18062335	-	7166	TPH1	213	0.0342687
chr6	32358286	32361468	+	414764	HCG23	63	0.0343211
chr18	9885722	9888156	+	84203	TXNDC2	300	0.0343515
chr22	20119363	20135530	+	29801	ZDHHC8	403	0.0344613
chr12	52300691	52317145	+	94	ACVRL1	239	0.0344775
chr6	18572014	18572111	+	693125	MIR548A1	322	0.0345161
chr11	126132813	126138877	-	6734	SRPR	212	0.0345491
chr16	30016834	30024843	-	8448	DOC2A	136	0.034586
chr16	1859103	1877195	-	3029	HAGH	821	0.0346098
chr7	127990378	128001739	-	401399	PRRT4	204	0.034622
chr12	7023613	7032859	+	2026	ENO2	162	0.0346255
chr6	33239851	33244281	+	6222	RPS18	25	0.0346676
chr6	33244916	33246602	+	8705	B3GALT4	25	0.0346676
chr4	2043719	2045697	+	401115	C4orf48	113	0.0346759
chr7	99055783	99063824	-	9551	ATP5J2	73	0.0347545
chr2	209100952	209119806	-	3417	IDH1	176	0.0347572
chr6	26240653	26241021	+	8361	HIST1H4F	268	0.0347965
chr17	2232418	2232504	-	692208	SNORD91B	223	0.0348073
chr5	146293769	146299069	-	100874361	PPP2R2B-IT1	207	0.0348235
chr3	53195222	53226733	+	5580	PRKCD	341	0.0348618
chr3	50362340	50365668	-	11334	TUSC2	50	0.0348661
chr5	81569138	81574235	-	6228	RPS23	148	0.0348855
chr6	105585561	105617819	+	154442	BVES-AS1	254	0.0348958
chr6	34433837	34503000	+	29993	PACSIN1	285	0.0349125
chr12	41582249	41968392	+	29951	PDZRN4	1342	0.0350413
chr19	37407230	37488834	+	374900	ZNF568	555	0.0350434
chr6	89966839	90025018	-	2570	GABRR2	394	0.0350464
chr2	203141153	203141241	+	692110	SNORD70	161	0.0350581
chr6	34204576	34214008	+	3159	HMGA1	166	0.0351178
chr17	64298925	64806862	+	5578	PRKCA	1710	0.0351438
chr4	2229190	2243860	-	79441	HAUS3	303	0.0351729
chr15	84748938	84795353	+	648809	EFTUD1P1	225	0.0351866
chr17	2233572	2233664	-	692207	SNORD91A	225	0.0352614
chr2	87140934	88285309	+	400966	RGPD1	423	0.0352686
chr3	138213186	138313129	-	80321	CEP70	219	0.0352773
chr12	57489186	57522883	-	6778	STAT6	153	0.0352883
chr22	19510546	19512860	-	7122	CLDN5	215	0.0353237
chr15	44119111	44160617	+	79968	WDR76	144	0.0353727
chr13	78493823	79191460	+	100874222	RNF219-AS1	1909	0.0353851
chr3	196662272	196669464	-	22916	NCBP2	268	0.0354087
chr1	67094122	67094200	+	100422871	MIR3117	367	0.0354101
chr2	99923087	99957165	-	10190	TXNDC9	250	0.0354552
chr13	35516423	36246874	+	26960	NBEA	1388	0.0354611
chr16	81418622	81418698	+	100616150	MIR4720	314	0.0354857
chr12	58141509	58146230	-	1019	CDK4	101	0.0356164
chr1	240170823	240176560	+	645884	RPS7P5	593	0.0356303
chr3	46539484	46542439	+	83597	RTP3	281	0.0356393
chr3	50355220	50360281	-	8692	HYAL2	52	0.0356462
chr15	101811213	101817700	-	55829	VIMP	283	0.0356679
chr10	21462918	21463852	+	100128511	NEBL-AS1	144	0.0356767
chr11	66790189	66818334	+	91683	SYT12	84	0.0357344
chr22	39052657	39069855	+	25776	CBY1	203	0.0357504
chr20	35520226	35580246	-	25939	SAMHD1	295	0.0358291
chr7	24737973	24797639	-	1687	DFNA5	475	0.0358479
chr13	99868261	100058554	-	100616144	MIR548AN	636	0.0358557
chr12	7013896	7023406	+	10233	LRRC23	160	0.0358707
chr20	57226308	57254582	+	8675	STX16	295	0.0359623
chr3	46598887	46601178	+	83598	LRRC2-AS1	291	0.0359907
chr2	203070902	203103322	-	7341	SUMO1	231	0.0359918
chr11	70116805	70230607	+	8500	PPFIA1	386	0.0360091
chr15	23255241	23262743	+	283796	GOLGA8I	15	0.0360265
chr3	128198264	128212030	-	2624	GATA2	302	0.0361112
chr1	11114648	11120091	-	6723	SRM	118	0.0361169
chr19	51125233	51143092	-	84258	SYT3	258	0.036181
chr7	128116782	128142978	+	55798	METTL2B	361	0.0362124
chr19	10829079	10829179	+	693223	MIR638	99	0.0362469
chr3	47603727	47621730	-	10675	CSPG5	115	0.036257
chr17	74620844	74639894	-	55808	ST6GALNAC1	413	0.0362892
chr16	84224722	84230772	+	161931	ADAD2	442	0.036343
chr1	241815579	241965434	+	128025	WDR64	671	0.036348
chr22	38339056	38349676	-	84645	C22orf23	90	0.0363636
chr16	81348570	81413803	+	8139	GAN	465	0.0363677
chr22	43924623	44208217	-	64800	EFCAB6	985	0.0363735
chr15	42450898	42500502	-	23339	VPS39	245	0.0363766
chr3	146151074	146213778	-	57047	PLSCR2	387	0.0364354
chr19	49622662	49654280	+	8541	PPFIA3	263	0.0364588
chr19	2732201	2740074	-	29985	SLC39A3	228	0.0364744
chr10	83635069	84746935	+	10718	NRG3	2391	0.0364755
chr6	33246879	33257304	-	9277	WDR46	26	0.036509
chr3	46556877	46621572	-	79442	LRRC2	469	0.0365299
chr1	150190716	150208504	-	81611	ANP32E	149	0.036587
chr18	11981426	12030885	+	3613	IMPA2	632	0.0366419
chr15	78375874	78375901	+	100847029	MIR5003	175	0.0367363
chr6	34505578	34524110	-	25803	SPDEF	206	0.0367627
chr6	37600283	37665766	-	266727	MDGA1	568	0.036764
chr2	203156039	203156151	+	100113392	SNORD11B	168	0.0367707
chr2	203157773	203157857	+	692058	SNORD11	167	0.0367891
chr7	99143922	99156115	-	221786	FAM200A	56	0.0367934
chr1	98510798	98510907	-	100616452	MIR2682	164	0.0368052
chr6	97241997	97285353	-	81491	GPR63	352	0.0368118
chr22	39081547	39096459	-	9929	JOSD1	205	0.0368202
chr8	145691737	145699499	+	90990	KIFC2	143	0.0368493
chr8	96085138	96085224	-	100500907	MIR3150B	231	0.036947
chr8	96085141	96085221	+	100422964	MIR3150A	231	0.036947
chr12	2378941	2397911	+	100874370	CACNA1C-IT3	128	0.0369782
chr7	127292201	127732659	+	27044	SND1	679	0.037083
chr1	159409511	159410600	+	26476	OR10J1	219	0.0370918
chr3	56591183	56655848	+	285331	CCDC66	379	0.0371223
chr22	46449725	46509808	+	400931	MIRLET7BHG	290	0.0371255
chr2	155292364	155313950	-	100144595	LOC100144595	373	0.0372345
chr15	82555151	82577267	+	283726	FAM154B	151	0.0372562
chr20	62172162	62178857	-	6725	SRMS	318	0.0373005
chr19	17712136	17799050	-	23025	UNC13A	533	0.0373049
chr1	154540256	154552353	+	1141	CHRNB2	244	0.0373071
chr1	235530727	235612280	+	6905	TBCE	332	0.0373205
chr20	62289162	62330051	+	100533107	RTEL1-TNFRSF6B	430	0.0373493
chr14	52781015	52795322	+	5732	PTGER2	245	0.0374071
chr1	181205523	181207740	+	100287948	GM140	317	0.037417
chr19	58859116	58866549	+	503538	A1BG-AS1	226	0.0374189
chr4	39824482	39979576	-	23244	PDS5A	634	0.0374255
chr1	104198140	104301311	+	276	AMY1A	58	0.0374329
chr1	98511625	98511727	-	406928	MIR137	162	0.037444
chr17	43224683	43229468	+	10614	HEXIM1	182	0.037456
chr15	40824082	40824749	-	359821	MRPL42P5	234	0.0374721
chr1	43232915	43241413	+	79078	C1orf50	133	0.037501
chr8	11989925	11991518	-	392197	USP17L7	3	0.0375084
chr8	11994676	11996269	-	377630	USP17L2	3	0.0375084
chr8	12030962	12034776	-	729689	FAM90A2P	3	0.0375084
chr8	12039612	12051624	-	85002	FAM86B1	3	0.0375084
chr22	39077953	39080766	+	56993	TOMM22	184	0.0375373
chr8	52730139	52811735	-	115294	PCMTD1	514	0.0375601
chr17	48633567	48639469	-	253962	CACNA1G-AS1	236	0.0376762
chr18	77806899	77839206	+	100506070	RBFADN	442	0.0377132
chr22	38030660	38062939	+	23616	SH3BP1	265	0.0377194
chr12	51347781	51364289	+	613227	HIGD1C	336	0.0377443
chr13	114518582	114545814	+	650669	GAS6-AS1	391	0.0377625
chr16	29917656	29937545	-	253980	KCTD13	122	0.0377658
chr13	98794815	99102023	+	10160	FARP1	1197	0.0378214
chr14	101423502	101423573	+	767582	SNORD114-6	212	0.0378302
chr11	88237743	88799113	-	2915	GRM5	1248	0.037832
chr5	76986994	77072185	-	6902	TBCA	484	0.0378874
chr12	110288747	110318293	-	51228	GLTP	173	0.0379061
chr3	155933348	155945672	-	100874083	KCNAB1-AS2	186	0.0379224
chr14	101421706	101421775	+	767581	SNORD114-5	211	0.0379262
chr12	69244955	69357020	-	1368	CPM	394	0.0379804
[truncated: 19,935 more rows]
